# Supplementary material for: Genome-wide transcriptome analysis reveals equine embryonic stem cell-derived tenocytes resemble fetal, not adult tenocytes
Source: Stem Cell Res Ther. 2020 May 19;11:184. doi: 10.1186/s13287-020-01692-w (PMC7238619; doi:10.1186/s13287-020-01692-w)
Supplement: Supplementary file 3 — Additional file 3. Gene level summaries. [file 13287_2020_1692_MOESM3_ESM.xlsx]

## Sheet: Raw_Counts
	271d_3D	319d_3D	320d_3D	ES_HJ_3D	ES_IG_3D	ES_PW_3D	TB130911_3D	TB250718B_3D	CD_3D
ENSECAG00000000001	374	354	200	169	187	169	359	365	149
ENSECAG00000000003	886	778	322	234	248	245	583	492	263
ENSECAG00000000004	254	358	154	163	186	224	277	275	131
ENSECAG00000000005	0	3	0	0	0	0	0	2	1
ENSECAG00000000006	7	2	0	0	0	0	0	0	0
ENSECAG00000000007	558	613	281	399	297	341	526	563	297
ENSECAG00000000008	5035	5334	3178	3241	3796	3458	6814	4937	2968
ENSECAG00000000010	389	398	240	174	246	181	374	429	349
ENSECAG00000000011	816	1243	1301	532	397	150	3599	3703	2188
ENSECAG00000000012	786	1225	382	513	546	237	701	376	315
ENSECAG00000000014	2246	4003	3152	465	543	568	7950	6403	2265
ENSECAG00000000015	110	250	72	962	1003	1164	145	250	101.001
ENSECAG00000000016	353	514	247	378	253	274	617	570	258
ENSECAG00000000017	30	43	27	21	61	14	62	87	27
ENSECAG00000000018	400	487	219	57	48	65	490	571	250
ENSECAG00000000019	1000	885	492	353	385	396	920	757	399
ENSECAG00000000020	235	280	148	68	84	100	312	271	138
ENSECAG00000000022	2373	1696	934	332	781	428	1454	1468	974
ENSECAG00000000024	1	0	0	0	0	1	0	0	0
ENSECAG00000000025	548	424	246	3	22	7	608	449	277
ENSECAG00000000026	185	162	123	0	8	1	531	534.001	121
ENSECAG00000000029	787	862	392	332	288	298	701	647	365
ENSECAG00000000030	312	431	167	180	101	148	444	322	206
ENSECAG00000000031	1003	854.999	410.001	354	275	243.999	1088	812.001	499
ENSECAG00000000034	0	0	0	0	0	0	0	0	0
ENSECAG00000000035	1485	1197	600	471	621	536	1205	935	689
ENSECAG00000000036	4774	6462	3473	1901	1948	2103	7061	5687	3948
ENSECAG00000000037	250	291	183	324	126	149	387	259	138
ENSECAG00000000039	0	0	1	0	0	0	0	1	0
ENSECAG00000000040	0	0	0	0	10.691	7.06	2.949	0	0
ENSECAG00000000041	20	52	18	0	3	3	3	3	6
ENSECAG00000000042	2307	2436	1531	1072	1393	1187	2009	2270	1519
ENSECAG00000000043	10	4	2	1	1	2.05	32.001	20	2
ENSECAG00000000046	4	19	70	6	11	16	173	260	74
ENSECAG00000000047	780	846	308	541	572	672	900	608	259
ENSECAG00000000048	1536	1581	967	658	782	708	1435	1098	1100
ENSECAG00000000050	2991	2454	1297	109	218	84	1420	1528	798
ENSECAG00000000051	5	0	0	0	0	0	0	0	0
ENSECAG00000000053	911	785	433	506	492	448	1026	633	463
ENSECAG00000000054	2	4	0	1	0	0	0	0	1
ENSECAG00000000055	0	0	2.092	9.295	9.64	2.778	0	4.001	0
ENSECAG00000000056	0	0	0	0	1	0	0	0	1
ENSECAG00000000057	471	595	264	263	324	278	751	626	338
ENSECAG00000000058	0	0	0	0	0	0	1	0	0
ENSECAG00000000059	0	0	0	0	0	0	0	0	0
ENSECAG00000000060	961	799	401	514	600	530	878	579	372
ENSECAG00000000063	0	2	1	0	0	0	6	11	2
ENSECAG00000000064	788	924	411	473	438	359	788	587	403
ENSECAG00000000065	9	6	1	0	0	0	0	0	1
ENSECAG00000000066	8885	10078	6502	2472	2584	1920	7492	5443	3610
ENSECAG00000000068	11.039	17.939	4.048	6.995	1.921	6	18.855	14.947	6.06
ENSECAG00000000072	1	2	2	75	62	38	6	9	2
ENSECAG00000000073	0	0	0	0	0	0	0	0	0
ENSECAG00000000074	603	701	263.001	427	338.999	371	559	555	355
ENSECAG00000000077	27	24	21	7	8	19	20	51	21
ENSECAG00000000078	2768	3843	1903	1002	926	932.998	3191	3237	1718
ENSECAG00000000080	418	431	321	91	125	106	465	475	265
ENSECAG00000000081	59	72	46	56	48	49	169	120	60
ENSECAG00000000084	1055	1245	590	520	639	524	1158	1074	659
ENSECAG00000000085	494	745	299	212	303	184	762	1056	462
ENSECAG00000000087	0	0	0	0	0	0	0	0	0
ENSECAG00000000088	0	0	0	0	2	0	0	0	0
ENSECAG00000000090	32	21	39	15	70	26	78	104	62
ENSECAG00000000091	115	137	85	52	57	80	168	141	76
ENSECAG00000000092	2	0	0	0	0	0	0	0	0
ENSECAG00000000093	0	0	0	0	0	0	0	0	0
ENSECAG00000000095	979	1031	718	647	510	502	1478	980	907
ENSECAG00000000096	1716	1415	361.999	540	732	397	1766	527	296
ENSECAG00000000097	7	4	0	0	8	0	1	1	0
ENSECAG00000000099	304	205	106	0	17	0	245	199	61
ENSECAG00000000101	367	310	172	111	112	157	435	323	128
ENSECAG00000000102	4380	4049	1816	2970	3840	2893	3535	2845	1856
ENSECAG00000000103	500	499	245	231	289	215	658	503	242
ENSECAG00000000104	176	177.006	108	58	59	59	192	179	82
ENSECAG00000000105	17	39	27	872	1391	852	40	20	11
ENSECAG00000000106	10052	9314	4104	586	1073	464	7228	5601	3704
ENSECAG00000000107	0	0	0	1	1	0	0	0	0
ENSECAG00000000110	736	618	345	256	275	293	624	444	346
ENSECAG00000000113	227	384	108	183	230	244	430.995	460	141
ENSECAG00000000114	0	0	0	0	0	0	0	0	0
ENSECAG00000000116	634.999	591	358	446.999	393.001	493	505	442.001	366
ENSECAG00000000117	27	27	18	2	1	3	14	12	7
ENSECAG00000000119	10	14	14	1	2	0	43	46	19
ENSECAG00000000120	0	0	0	0	0	0	0	0	0
ENSECAG00000000121	961	420.999	246.001	181	151	70	387	379	354
ENSECAG00000000122	138	407	78	30	160	9	113	136	48
ENSECAG00000000124	7849	8507	4451	2660	3059	2518	8530	7234	5135
ENSECAG00000000125	245	328	229	286	306	260	546	588	350
ENSECAG00000000126	0	0	0	0	0	0	0	0	0
ENSECAG00000000127	705	755	391	508	491	474	1038	952	440
ENSECAG00000000129	2315	1978	1438	408	652	481	1982	1858	1213
ENSECAG00000000130	0	0	0	0	0	0	0	0	0
ENSECAG00000000131	35	56	24	0	1	0	80	96	79
ENSECAG00000000132	9	8	0	0	0	0	3	4	0
ENSECAG00000000133	2446	3060	1311	45	124	32	2202	1294	676
ENSECAG00000000134	176	181	90	159	155	120	102	80	67
ENSECAG00000000135	2969	1957	1149	565.001	640	502	1709	1215	848.001
ENSECAG00000000136	158	157	49	837	915	843	51	9	10
ENSECAG00000000138	635	533	277	208	256	225	323	225	193
ENSECAG00000000139	0	0	0	1	2	1	0	0	0
ENSECAG00000000140	2968	3269	1462	2157	2279	1630	3059	2555	1500
ENSECAG00000000141	699	473	336	114	143	108	494.999	473	213
ENSECAG00000000143	0	0	0	0	0	0	0	1	0
ENSECAG00000000149	0	0	11	0	3	3	2	86	17
ENSECAG00000000152	435	287	126	166	171	164	67	61	100
ENSECAG00000000153	119	104	33	338	334	268	47	45	34
ENSECAG00000000154	24	30	9	27	23	19	16	16	13
ENSECAG00000000155	13.299	16.209	14.214	5.191	4.075	7.069	15.171	5.039	10.162
ENSECAG00000000156	0	0	0	0	0	0	2	0	0
ENSECAG00000000157	58	71	51	0	4	0	38	21	29
ENSECAG00000000158	316	381	180	0	19	4	306	251	110
ENSECAG00000000159	0	0	0	0	0	0	0	0	0
ENSECAG00000000160	923	1141	379	925	798	904	882	608	370
ENSECAG00000000161	0	0	1	0	0	0	0	0	0
ENSECAG00000000162	7543	7925	4042	3621	4761	3616	6040	5863	3646
ENSECAG00000000164	1.989	0	0	1	0.988	3	2	0.997	1.316
ENSECAG00000000166	21	133	160	0	9	0	147	373	166
ENSECAG00000000168	1	1	0	0	0	0	2	0	0
ENSECAG00000000170	0	0	0	1	1	0	1	2	1
ENSECAG00000000171	446	525	208	224	296	170	408	359	165
ENSECAG00000000173	779	172	89	813.935	877	385.964	114	78	82
ENSECAG00000000174	566	857	921.001	130	150	112	1238	825	449.999
ENSECAG00000000176	192	188	133	168	203	220	170	216	102
ENSECAG00000000178	4	9	16	3	3	7	53.999	166	150
ENSECAG00000000179	668	753	143	12	50	4	450	390	134
ENSECAG00000000182	0	0	0	0	0	0	0	0	0
ENSECAG00000000184	982	1182	525	739	739	702	1178	914	538
ENSECAG00000000185	1	0	1	0	0	0	0	0	0
ENSECAG00000000186	4597	4103	1273	1506	1812	1035	3157	2549	1298
ENSECAG00000000188	667	702	334	289	361	290	484	440	415
ENSECAG00000000190	131	154	68	135.999	104	128	138.999	110	72
ENSECAG00000000193	744.999	926	551	451.001	576.999	560.999	1398	1069	471
ENSECAG00000000194	345	345	159	183	133.662	158	354	356	163
ENSECAG00000000195	0	0	0	0	0	0	0	0	0
ENSECAG00000000196	145	186	47	1459	620	738	179	259	92
ENSECAG00000000197	21	381	19	785	1726	152	6	6	3
ENSECAG00000000199	2	6	0	0	1	0	7	5	2
ENSECAG00000000201	2	0	3	0	0	0	6	0	5
ENSECAG00000000202	0	0	0	0	3	1	0	0	0
ENSECAG00000000203	633	111	49	85	30	15	37	5	10
ENSECAG00000000204	1536	1544	674	319	407	379	1792	1343	748
ENSECAG00000000205	3	6	2	0	0	0	2	0	0
ENSECAG00000000206	0	0	0	0	0	0	0	0	0
ENSECAG00000000207	2	4	2	1	0	2	17	105	49
ENSECAG00000000212	1511	1191	560	168	329	142	764	949	512
ENSECAG00000000214	0	0	0	1	0	0	0	0	0
ENSECAG00000000216	3448	3841	1842	2067	2727	2796	5085	4499	2113
ENSECAG00000000217	2137	2020	2342	34	168	17	3230	1778	1531
ENSECAG00000000218	4	9	0	0	1	28	7	0	0
ENSECAG00000000220	403	306	159	231	288	219	204	225	149
ENSECAG00000000221	684.001	755	385	34	112	36	613	840	361
ENSECAG00000000223	1551	1885	646	1579	1969	1049	1651	1225	628
ENSECAG00000000224	351	281	131	157	164	171	416	309	237
ENSECAG00000000225	220	116	103	241	115	112	164	156	101
ENSECAG00000000226	277.141	220.668	108.875	230.74	256.848	197.85	203.186	159.308	104.688
ENSECAG00000000227	931.998	897	503.001	641.999	574	588	1087	790	400
ENSECAG00000000229	212	169	252	154	393	295	640	289	246
ENSECAG00000000231	2	1	0	0	1	0	1	2	1
ENSECAG00000000232	52	80	51	34	57	47	98	82	68
ENSECAG00000000233	0	0	0	3	1	3	0	0	0
ENSECAG00000000234	117	154	159	0	13	0	52	5	36
ENSECAG00000000235	312	260	99	117	127	87	183	141	130
ENSECAG00000000236	3933	5081	2236	2879	2933	3277	4677	3833	1555
ENSECAG00000000237	161	127	86	176	216	268	81	79	69
ENSECAG00000000238	152	220	90	389	325	340	424	270	132
ENSECAG00000000239	43	24	148	0	2	1	308	2438	1785
ENSECAG00000000240	5	0	7	0	1	1	0	0	1
ENSECAG00000000241	2.638	6.457	3.861	3.775	0	0	7.09	11.473	1.471
ENSECAG00000000242	7058	7474	4027	6303	5834	6223	9400	9603	4772
ENSECAG00000000243	0	0	0	0	0	0	0	0	0
ENSECAG00000000244	160	148	77	0	12	2	93	159	112
ENSECAG00000000245	0	0	0	0	0	0	0	0	0
ENSECAG00000000246	1378	1275	678	618	683	656	1472	998	653
ENSECAG00000000248	802	881	409	351	471	457	1009	518	365
ENSECAG00000000250	2.003	14	5.012	3	4	3	49	739	645.309
ENSECAG00000000251	3.863	4.53	4.371	10.409	10.503	9.166	0.824	4.396	3.528
ENSECAG00000000252	544	518	239	184	201	189	502	345	232
ENSECAG00000000253	0	0	0	0	0	1	0	0	0
ENSECAG00000000257	2	2	0	5	0	9	5	10	21
ENSECAG00000000258	119	135	39	177	127	165	60	80	49
ENSECAG00000000259	41	21	8	27	28	35	24	23	28
ENSECAG00000000260	564	717	459	347	341.999	367.001	876	924.001	438
ENSECAG00000000261	1256	1107	572	468	466	550	1146	681	464
ENSECAG00000000263	833	823	345	443	487	350	797	612	418
ENSECAG00000000264	2	0	2	0	1	1	0	2	0
ENSECAG00000000265	1370	1594	651	1299	1467	1128	1308	906	577
ENSECAG00000000266	472	460	226	331	252	304	361	459	260
ENSECAG00000000267	0	2	0	0	10	0	0	2	0
ENSECAG00000000268	1	3	0	0	0	0	0	0	0
ENSECAG00000000269	863	843	221	286	225	270	836	642	334
ENSECAG00000000270	7	4	1	5	0	2	3	3	1
ENSECAG00000000271	4	4	61	13	8	3	34	150	150
ENSECAG00000000272	0	0	0	0	0	0	0	0	0
ENSECAG00000000273	1583	1278	769	720	806	671	1368	1016	590
ENSECAG00000000274	8	7	7	5	6	10	7	9	11
ENSECAG00000000275	0	3	0	0	0	0	0	0	0
ENSECAG00000000276	21	19	10	9	8	4	32	21	14
ENSECAG00000000277	0	0	0	0	3.821	0	0	0	0
ENSECAG00000000278	0	0	0	5	6	10	0	0	1
ENSECAG00000000279	307	324	173	131	115.001	114	590.001	429.001	212
ENSECAG00000000280	0	0	0	0	3	0	0	0	0
ENSECAG00000000281	1467.84	731.202	287.097	172.811	237.208	167.286	608.77	322.707	275.955
ENSECAG00000000282	204	123	91	103	141	105	176	160	131
ENSECAG00000000283	0	0	0	0	0	0	0	0	0
ENSECAG00000000284	28	286	3	1125	1828	320	12	8	11
ENSECAG00000000285	305	431	185	2	21	1	635	446	266
ENSECAG00000000286	882	863.999	546	359	429	359.001	1165	970	535.001
ENSECAG00000000287	1857	1565	941.001	938	1194	901	1802	1344	895.999
ENSECAG00000000288	9	9	6	2071	1836	2495	5	5	0
ENSECAG00000000289	0	0	0	0	0	0	0	0	0
ENSECAG00000000291	8	0	1	1	2	2	3	3	0
ENSECAG00000000292	0	1	1	1	2	2	1	4	0
ENSECAG00000000293	0	0	0	7	2	4	0	1	0
ENSECAG00000000294	783	897	525	389	433	498	1043	767	451
ENSECAG00000000295	540	545	243	141	201	204	371	307	220
ENSECAG00000000296	14	16	6	0	1	0	7	9	2
ENSECAG00000000297	0	0	0	0	0	0	0	0	0
ENSECAG00000000298	1672	1839	1059	1295	1432	1354	1310	1344	844.001
ENSECAG00000000299	126	144	48	167	172	117	164	150	68
ENSECAG00000000300	491	612	197	99	102	134	501	410	200
ENSECAG00000000301	130	123	67	54	73	61	135	145	67
ENSECAG00000000302	472	496	273	98	99	119	620	482	200
ENSECAG00000000303	8896	5821	4895	2938	5031	4293	5687	4452	2838
ENSECAG00000000306	1967	2102	954	1032	1070	990	2124	1613	881
ENSECAG00000000307	1595	1511	1124	1413	1517	1742	994	803	459
ENSECAG00000000308	1002	1049	574	504.001	624	564	497	551	381
ENSECAG00000000310	1	3	0	0	0	0	0	0	0
ENSECAG00000000311	773	802	456	375	461	424	799	652	394
ENSECAG00000000313	580	980	281	1288	448.001	1249	640.001	415	284
ENSECAG00000000314	1358	1337	802	472	625	544	1289	1237	645
ENSECAG00000000317	0	0	1	0	0	0	0	0	0
ENSECAG00000000319	2291	2209	1140	960	1042	955	2380	1855	1099
ENSECAG00000000320	2027	2649	1041	708	493	421	1661	1569	926
ENSECAG00000000323	0	1	0	0	0	1	2	3	2
ENSECAG00000000324	0	0	0	109	128	103	0	0	0
ENSECAG00000000326	86	123	81	148	118	159	170	133	42
ENSECAG00000000327	584	589	291	597	634	489	703	353	194
ENSECAG00000000329	1185	1475	580	299	497	351	1250	1271	694
ENSECAG00000000330	0	0	0	0	0	0	0	0	0
ENSECAG00000000331	169	272	146	311	306	346	377	422	322
ENSECAG00000000332	1339	1377	674	1012	1007	728	1073	834	615
ENSECAG00000000336	1889	2523	4118	7	177	2	29039	52190	20319
ENSECAG00000000339	3	71.037	1	0	1	1	3.484	34.727	7.08
ENSECAG00000000340	0	0	4	0	0	0	0	0	0
ENSECAG00000000341	723.47	1127.1	483.032	233.996	178.167	164.49	578.175	768.016	354.955
ENSECAG00000000343	215	361	183	244	184	292.999	257	190	56.001
ENSECAG00000000344	0	0	0	0	0	0	0	0	0
ENSECAG00000000345	163	161	104	77	57	77	103	150	91
ENSECAG00000000346	470	434	262	400	454	455	380	410	272
ENSECAG00000000348	907	1123	761	1007	1025	859	1832	1900	1155
ENSECAG00000000350	247	297	164	115	145	155	416	333	128
ENSECAG00000000351	232	302	110	186	175	172	251	271	144
ENSECAG00000000352	866	708	257	611	548.001	586.001	590	601	219
ENSECAG00000000353	5	6	5	0	0	0	31	55	29
ENSECAG00000000354	491	708	206	2631	2088	1638	911	514	438
ENSECAG00000000356	171	209	128	583	529	689	156	215	128
ENSECAG00000000357	142	150	141	0	9	1	69	143	160
ENSECAG00000000359	709.999	541	297	432	420.001	384.999	590	527	292
ENSECAG00000000360	1	1	1	0	0	0	0	0	0
ENSECAG00000000361	1013	1072	421	270	343	261	1171	988	753
ENSECAG00000000362	704.001	724	325	498	568	513	543	516	355
ENSECAG00000000364	416	416	173	319	302	277	373	220	142
ENSECAG00000000365	169	264	98	93	77	95	186	163	99
ENSECAG00000000366	121	68	77	64	76	80	227	97	102
ENSECAG00000000367	781	660	327	372	544	308	673	406	409
ENSECAG00000000369	347	299.999	157	2	16	3	342	228.999	139
ENSECAG00000000370	13138	15279	7272	9182	10230	8977	15486	14653	5995
ENSECAG00000000371	506	696	342	155	268	225	869	782	370
ENSECAG00000000372	1239	1595	650	807	737	855	1535	1470	804
ENSECAG00000000373	1601	2363	2897	172	389	70	4980	2391	2504
ENSECAG00000000374	1	2	0	0	0	0	1	1	0
ENSECAG00000000375	1003	1083	538	529	678	592	1032	749	479
ENSECAG00000000376	105	150	63	60	40	37	180	146	63
ENSECAG00000000377	609	694	291	472	437	453	607	510	305
ENSECAG00000000378	0	0	0	0	0	0	0	0	0
ENSECAG00000000381	276	357	295	1156	854	363	417	532.001	433
ENSECAG00000000382	4	0	0	13	1	1	0	0	0
ENSECAG00000000383	1769	1883	943	1097	1400	1094	1225	1334	766
ENSECAG00000000384	2443	2594	1066	979	1173	838	2071	1961	1083
ENSECAG00000000385	0	0	0	6	0	0	0	0	0
ENSECAG00000000386	43	64	31	1	3	1	75	47	10
ENSECAG00000000387	7	2	4	1	0	1	0	12	1
ENSECAG00000000390	108	133	94	34	36	39	156	155	94
ENSECAG00000000391	219	349	231	86	111	72	343	399	131
ENSECAG00000000392	1169	1073	698	677	735	672	1051	1009	735
ENSECAG00000000393	944	820	441	381	452	485	1073	825	421
ENSECAG00000000395	0	5	1	376	317	177	0	0	1
ENSECAG00000000396	1	0	0	0	1	0	0	0	0
ENSECAG00000000397	3295	3309	1757	1514	1485	1558	3306	2791	1276
ENSECAG00000000398	2658	2154	995	585	595	396	1986	1164	1221
ENSECAG00000000399	53	52	26	56	65	28	50	18	16
ENSECAG00000000400	2	9	0	69	65	53	1	1	1
ENSECAG00000000401	7.627	9.083	1.752	2.189	9.295	0	3.449	5.175	1.249
ENSECAG00000000402	607	731	333	476	587	621	889	514	296
ENSECAG00000000403	0	0	0	0	160.144	0	0	0	0
ENSECAG00000000404	5627	6255	3775	1068	1201	833	7002	8936	5153
ENSECAG00000000406	2154	2952	971	1911	2908	1826	1820	1980	868
ENSECAG00000000407	1044	1185	536	392	355	422	1192	1114	590
ENSECAG00000000408	0	0	0	0	0	0	0	0	0
ENSECAG00000000409	104	131	90	66	54	78	139	148	84
ENSECAG00000000410	968	1276	612	370	281	316	1412	1208	628
ENSECAG00000000411	186	170	89	310	553	488	167	215	129
ENSECAG00000000412	309	340	136	186	146	225	328	264	172
ENSECAG00000000413	1250	2052	1020	1285	1319	1269	2022	2101	787
ENSECAG00000000414	0	0	0	0	0	0	0	0	0
ENSECAG00000000416	11	8	4	158	107	20	13	5	5
ENSECAG00000000417	1	1	1	1	1	0	2	7	0
ENSECAG00000000418	0	0	0	0	0	0	1	0	0
ENSECAG00000000419	12	13	3	0	0	0	1	3	1
ENSECAG00000000420	242	253	135.999	62	110.999	64.001	234.001	178.001	90
ENSECAG00000000421	156	147	80	53	124	102	191	138	61
ENSECAG00000000423	1136	1197	502	827	657	914	1282	979	523
ENSECAG00000000424	30	66	20	7	24	25	63	69	35
ENSECAG00000000426	116	57	30	35	37	27	77	41	33
ENSECAG00000000428	1134	1321	455	1799	1958	1370	948	813	559
ENSECAG00000000430	0	6	0	1	1	0	0	0	0
ENSECAG00000000431	0	0	0	0	0	0	0	0	0
ENSECAG00000000432	129	118	81	97	190	152	147	135	82
ENSECAG00000000435	4	5	1.999	1383	2821	960.999	0	0	0
ENSECAG00000000436	0	0	0	0	0	0	0	0	0
ENSECAG00000000437	326	375	176	171	198	146	326	450	215
ENSECAG00000000438	2922	3670	1893	1129	956	1079	5582	4033	1946
ENSECAG00000000440	61	65	35	1	8	1	97	74	45
ENSECAG00000000442	614	497	383	289	426	284	652	374	296
ENSECAG00000000445	0	0	0	0	2	1	0	0	0
ENSECAG00000000446	368	433	348	134	172	204	539	541	338
ENSECAG00000000449	351	470	168	142	141.999	177	459	310	130
ENSECAG00000000450	1152	1613	631	797	784	787	1308	1108	572
ENSECAG00000000451	1	8	2	0	0	4	8	8	3
ENSECAG00000000452	110	116	18	1	0	0	24	4	8
ENSECAG00000000453	100.999	99	55	61.001	67	66	119	88	58
ENSECAG00000000454	0	0	0	0	0	0	0	0	0
ENSECAG00000000455	70	101	59	39	41	28	108	106	35
ENSECAG00000000458	3965	3637	1667	1259	1466	1036	4277	3809	2153
ENSECAG00000000460	32	52	30	50	38	37	66	44	37
ENSECAG00000000461	42	35	27	0	2	1	43	32	22
ENSECAG00000000462	554	521	246	74	64	28	186	224	167
ENSECAG00000000463	155	115	65	65	120	85	134	101	77
ENSECAG00000000464	834	519	381.001	200	292	205	515	493	297
ENSECAG00000000465	10	31	14	368	296	245	11	10	3
ENSECAG00000000466	603	586	346	237	388.001	280.999	553	422	228
ENSECAG00000000467	136	144	63	65	83	89	118	128	54
ENSECAG00000000469	683	740	290	297	272	284	721	643	328.001
ENSECAG00000000470	7	10	3	0	0	1	4	2	0
ENSECAG00000000471	810	873	435	424	397	388	747	541	345
ENSECAG00000000473	1289	1482	459	1171	1360	931	851	731	446
ENSECAG00000000474	1384	1743	867	712	622	769	1531	1304	532
ENSECAG00000000475	2	8	8	3	6	6	11	9	16
ENSECAG00000000477	989.999	791	593	378	523	327	1769	1472	1318
ENSECAG00000000478	2567	2806	1284	387.999	334	165	1250	780.999	496.001
ENSECAG00000000479	1089	1529	635	432	486	397	1322	958	597
ENSECAG00000000480	3288	7168	6176	4	331.999	3	2000	1765	4747
ENSECAG00000000481	4	9	1	11	14	3	4	3	9
ENSECAG00000000482	689	573	343.999	378	505	458	856	530	341
ENSECAG00000000484	186	201	84	40	41	28	134	121	64
ENSECAG00000000485	2063	2049	1243	875.001	861.999	831.001	1886	1441	1179
ENSECAG00000000487	174	128	156	34	15	14	2029	2794	1029
ENSECAG00000000488	0	0	0	0	0	0	1	0	0
ENSECAG00000000489	4316	4676	2693	2410	2150	2498	6572	6018	3442
ENSECAG00000000493	0	0	0	0	0	0	0	0	0
ENSECAG00000000495	1483	1161	1267	1	59	0	739	1139	906
ENSECAG00000000496	735	587	319	272	279	283	886	593	326
ENSECAG00000000497	397	595	235	452	414	456	462	340	208
ENSECAG00000000500	685	3915	212	9649	12710	1275	695	337	271
ENSECAG00000000501	2	0	0	32	12	34	0	4	0
ENSECAG00000000502	86	143.999	101	16	10	14	193	158	71
ENSECAG00000000505	29.855	17.492	8.243	6.467	8.597	15.908	14.81	24.228	4.691
ENSECAG00000000506	15	11	8	184	151	177	5	7	1
ENSECAG00000000508	61	54	25	40	31	66	42	70	43
ENSECAG00000000509	0	0	0	0	0	0	0	0	0
ENSECAG00000000511	915	760	426	83	127	93	758	520	510
ENSECAG00000000512	817	888	815	53	104	55	1081	927	329
ENSECAG00000000513	736	771	301	293	366	337	649	557	402
ENSECAG00000000514	0	0	0	0	2	0	0	0	0
ENSECAG00000000515	0	0	1	2	0	2	2	0	0
ENSECAG00000000516	4048	3673	1631	623	706	543	4104	4171	2256
ENSECAG00000000517	821	927	418	389	519	628	1048	982	334
ENSECAG00000000518	2202	1951	1254	383	491	373	1889	1686	946
ENSECAG00000000519	3	0	1	1	2	2	2	5	1
ENSECAG00000000520	822	1186	370	165	131	173	1532	1147	264
ENSECAG00000000522	0	0	0	0	0	0	0	0	0
ENSECAG00000000525	0	0	0	0	0	0	1	1	0
ENSECAG00000000526	1563	1147	592	369	438	368	1198	912	634
ENSECAG00000000527	0	0	0	0	0	0	0	0	0
ENSECAG00000000529	695	595	445	394	393	417	916	659	391
ENSECAG00000000530	0	0	0	0	0	0	0	0	0
ENSECAG00000000532	70	77	79	296	288	646	164	124	53
ENSECAG00000000535	0	0	0	0	0	0	0	1	0
ENSECAG00000000536	1853	1938	993	652	805	779	2155	1774	1162
ENSECAG00000000538	13	7	1	2	4	4	11	6	8
ENSECAG00000000539	2791	2722	1237	1254	1219	1203	2105	2309	1408
ENSECAG00000000540	821	846	457	353	353	362	876	770	410
ENSECAG00000000541	55	15	10	10	20	6	27	22	15
ENSECAG00000000543	735	798	425	10	50	5	896	1098	622
ENSECAG00000000544	185	241.001	121	1	16	0	158	267	124
ENSECAG00000000545	1868	1622	739	698	926	677	1509	989	809
ENSECAG00000000546	193	124	86	70	49	65	127	94	71
ENSECAG00000000547	1731	1403	886	650	790	590	1382	1669	1051
ENSECAG00000000548	0	0	0	3	2	22	0	0	0
ENSECAG00000000550	348	405	221	133	135	196	437	414	186
ENSECAG00000000551	24	23.001	3	0	2	0	4	0	1
ENSECAG00000000552	0	1	0	0	2	3	0	1	2
ENSECAG00000000554	0	0	0	7	13	8	0	0	0
ENSECAG00000000555	1435	1309	661	482	529	526	983	1059	619
ENSECAG00000000556	292	365	149	329	324	344	314	217	167
ENSECAG00000000557	414	378	184	201	196	192	413	309	144
ENSECAG00000000558	6827	6178	3588	4229	4375	4815	5521	4635	3790
ENSECAG00000000559	0	1	1	0	1	0	0	1	0
ENSECAG00000000562	465	355	261	49	69	67	551	526	324
ENSECAG00000000565	1582	1703	803	1425	1529	1091	1222	1051	685
ENSECAG00000000566	173	622	51	554	398	416	175	166	46
ENSECAG00000000567	104	71	51	38	54	40	85	62	50
ENSECAG00000000568	334	362	130	215	187	233	343	315	162
ENSECAG00000000572	2670	1838	909	839	1070	844	1595	1267	768
ENSECAG00000000574	4	6	16	355	236	300	24	26	10
ENSECAG00000000575	22	15	11	0	1	0	19	27	9
ENSECAG00000000576	261	239	146	100	126	115	319	123	67
ENSECAG00000000577	3508	3259	1395	1242	1185	1219	2642	1778	1131
ENSECAG00000000578	2079	1551	800	245	346	245	929	1082	547.001
ENSECAG00000000579	124	207	40	145	215	134	178	373	198
ENSECAG00000000580	988	940	450	1297	1284	687	869	810	482
ENSECAG00000000583	0	0	0	2	1	1	0	0	0
ENSECAG00000000584	1747	2257	822	1056	1129	1125	2168	1911	678
ENSECAG00000000586	55	39	50	24	37	54	119	113	61
ENSECAG00000000587	0	0	0	7	33	3	0	0	0
ENSECAG00000000588	299	302	194	3	22	5	281	369	118
ENSECAG00000000589	0	0	0	0	0	0	0	0	0
ENSECAG00000000590	850	1280	601	578	696	568	1372	1062	406
ENSECAG00000000591	885	901	352	417	351	308	418	195	136
ENSECAG00000000592	61	68	11	40	38	40	47	36	9
ENSECAG00000000593	251	393	126	1	10	3	1051	841	409
ENSECAG00000000594	5.427	0	2.337	4.005	2	0	2.616	0	3.26
ENSECAG00000000595	2438	2193	850	1143	1036	1202	1796	1987	1175
ENSECAG00000000596	1415	1272	748	208	316.999	283	1065	930.001	549
ENSECAG00000000597	0	1	0	5	0	5	7	4	3
ENSECAG00000000598	0	2	1	2	3	1	0	0	0
ENSECAG00000000599	4309	3122	1952	1520	1671	1595	1143	289	405
ENSECAG00000000602	0	0	0	0	0	0	0	0	0
ENSECAG00000000603	151	193	85	67	117	44	183	136	121
ENSECAG00000000604	0	0	0	1	0	1	0	0	0
ENSECAG00000000605	148	145	74	90	92	92	164	136	86
ENSECAG00000000606	305	265	149	293	259	256	291	211	109
ENSECAG00000000607	203	299	239	149	58	48	1005	1184	912
ENSECAG00000000608	242	272	222	86	144	106.001	360	448.999	297
ENSECAG00000000609	5552	5702	2660	1157	1213	1539	2959	1871	1296
ENSECAG00000000612	275	282.246	223	335	216	442.019	356	120	37
ENSECAG00000000614	265	312	147	89	101	90	298	326	192
ENSECAG00000000616	0	0	0	15	53	29	0	0	0
ENSECAG00000000619	395.233	424.895	247.123	473.009	489.434	248.802	465.632	374.796	243.95
ENSECAG00000000620	0	0	76.375	52.139	23.564	14.09	0	0	44.023
ENSECAG00000000621	1068	991	459	479	437	394	1086	736	422
ENSECAG00000000622	110	119	34	28	105	19	65	100	14
ENSECAG00000000623	1439	1105	968	227	303	354	1290	980	723
ENSECAG00000000624	686	827	311	569	512	575	646	532	268
ENSECAG00000000625	2	1	12	0	0	0	0	8	1
ENSECAG00000000626	379	460	148	171	190	139	376	422	196
ENSECAG00000000627	0	22	13	0	0	0	170	312	193
ENSECAG00000000628	0	0	0	0	0	0	0	0	0
ENSECAG00000000631	2048	1934	1038	1128	1248	1197	1550	1450	787
ENSECAG00000000632	878.999	1028	493.999	640	591	578	1302	1151	641
ENSECAG00000000633	316	178	69	67	107	49	123	65	76
ENSECAG00000000634	34	62	18	242	109	152	122	79	33
ENSECAG00000000636	120.783	138.154	60.119	57.116	87.771	64.957	83.935	91.138	33.327
ENSECAG00000000637	1320	917	365	40	74	41	536	288	190
ENSECAG00000000638	722	1762	969	376	316	483	1545	740	563
ENSECAG00000000639	36	26	26	1	0	5	45	32	16
ENSECAG00000000640	46	49	21	55	80	47	22	19	9
ENSECAG00000000641	650	483	472	208	394	249	392	323	248
ENSECAG00000000642	4659	4967	2552	1797	2218	2012	3877	2981	2154
ENSECAG00000000643	589	786	378	299	318	252	621	539	312
ENSECAG00000000644	1631	1671	997	138	191	254	2084	1592	1133
ENSECAG00000000645	575	607	342	192	240	268	549	521	291
ENSECAG00000000647	0	0	0	0	0	0	0	0	0
ENSECAG00000000648	581	521	391	688.001	626.001	1134	489.999	653.999	275
ENSECAG00000000649	74	28	43	13	10	10	167	59	61
ENSECAG00000000650	559	604	85	10	127	35	262	623	140
ENSECAG00000000651	94	25	11	52966	32598	17847	1	1	7
ENSECAG00000000655	246	257	135	103	115	122	402	277	141
ENSECAG00000000657	0	0	0	0	0	0	0	0	0
ENSECAG00000000658	3528	6913	1748	56	174	6	1414	408	178
ENSECAG00000000659	1	1	0	17	20	9	2	1	0
ENSECAG00000000660	0	0	0	0	0	0	0	0	2
ENSECAG00000000661	0	0	0	0	0	0	0	0	0
ENSECAG00000000662	0	0	0	0	1	0	0	0	0
ENSECAG00000000663	0	0	0	0	0	0	0	0	0
ENSECAG00000000665	888.999	718	492.999	310	328	318	1135	824.999	420
ENSECAG00000000666	18	19	24	15	10	37	51	39	18
ENSECAG00000000668	7	22	4	0	4	0	2	1	2
ENSECAG00000000671	159.246	176.457	118.006	71.578	48.852	49.009	203.951	182.394	75.011
ENSECAG00000000675	730	694	348	350	418.001	402.999	790	627	341
ENSECAG00000000678	774.001	792.999	377	467	418.999	523.001	917	614	381
ENSECAG00000000679	0	0	0	0	0	0	0	0	0
ENSECAG00000000680	184	168	74	62.952	74	59	181	126	95
ENSECAG00000000681	0	0	0	0	0	0	0	0	0
ENSECAG00000000682	1001	1235	426	886	752	899	1422	909	400
ENSECAG00000000683	0	0	0	0	0	0	0	0	0
ENSECAG00000000684	258	192	94	96	107	86	170	183	129
ENSECAG00000000685	11719	130795	2494	24462	34024	7163	7063	4628	1564
ENSECAG00000000686	22	13	6	65	24	548	34	18	5
ENSECAG00000000689	1129	1178	650	549	423	485	996	997	712
ENSECAG00000000690	422	392	224	99	112	116	422	261	191
ENSECAG00000000691	1720	1636	857	840	910	898	1479	1214	667
ENSECAG00000000693	4	13	1	1	1	4	8	1	0
ENSECAG00000000696	37	33	9	10	7	8	44	32	14
ENSECAG00000000697	800.999	444	132	450	790	451	794.999	491	290
ENSECAG00000000698	0	0	0	0	0	0	0	0	0
ENSECAG00000000699	0	0	0	0	0	0	0	0	0
ENSECAG00000000700	6192	7701	3769	2597	2942	2219	8120	7485	5806
ENSECAG00000000701	166307	148560	98373	33389	19887	9994	292951	480165	309405
ENSECAG00000000702	0	0	0	0	0	0	0	0	0
ENSECAG00000000703	121	178	119	129	82	71	182	130	92
ENSECAG00000000705	0	1	0	1	0	1	3	1	2
ENSECAG00000000706	14	7	10	104	218	91	2	1	0
ENSECAG00000000708	1232	1361	657	591	782	718	1207	974	567
ENSECAG00000000709	531	238	349	0	18	0	26	2	35
ENSECAG00000000710	0	4	2	4	2	2	0	0	0
ENSECAG00000000711	520	578	340	528	538	547	507	408	248
ENSECAG00000000712	554	567	279	402	393	389	608	376	265
ENSECAG00000000713	298	269	189	129	109	97	379	229	156
ENSECAG00000000714	0	0	0	0	0	0	0	0	0
ENSECAG00000000715	101	76	29	120	26	102	63	43	32
ENSECAG00000000716	1344	1250	609	414	444	421	1394	904	483
ENSECAG00000000718	1718	1603	936	1112	1304	1299	1560	1434	973
ENSECAG00000000719	0	3	0	0	0	0	0	0	0
ENSECAG00000000721	9	18	10	32	36	18	20	8	4
ENSECAG00000000722	379	322	215	777	867	684	138	149	72
ENSECAG00000000723	63	170	108	133	96	116	222	55	46
ENSECAG00000000725	2772	3031	1456	1209	1155	1155	2808	2603	1535
ENSECAG00000000726	0	2	0	12	11	12	1	0	0
ENSECAG00000000727	11361	10187	5785	34	348	13	8471	3749	1704
ENSECAG00000000728	399	332	158	230	342	318	219	180	124
ENSECAG00000000730	571	1037	347	1615	2102	1733	1159	1124	531
ENSECAG00000000731	4	5	1	1	1	0	7	5	0
ENSECAG00000000733	393	443	176	205	206	211	416	405	181
ENSECAG00000000734	756	298	127	525	729	567	52	39	15
ENSECAG00000000735	558.687	812	508.001	139	192	107	923	805.999	506.999
ENSECAG00000000737	6643	6423	3196	2345	1996	2592	5935	3705	2357
ENSECAG00000000738	205	258	153	130	122	115	346	222	169
ENSECAG00000000740	0	0	0	0	0	1	1	0	0
ENSECAG00000000743	413	418	173	936	1249	778	382	269	172
ENSECAG00000000744	90	87	63	1299	1191	863	100	59	40
ENSECAG00000000746	999	547	283	140	112	82	367	338	128
ENSECAG00000000748	0	0	0	0	0	0	0	0	0
ENSECAG00000000749	1417	1467	635	1120	996	939	1222	984	611
ENSECAG00000000750	4433	2690	825	4	219	2	225	23	292
ENSECAG00000000751	453	527	264	2174	2520	1943	377	477	133
ENSECAG00000000752	0	0	0	4	2	4	2	0	0
ENSECAG00000000753	2903	3066	1567	1194	1276	1183	2653	2785	1609
ENSECAG00000000755	2099	1483	1009	1	77	1	2219	2579	1548
ENSECAG00000000758	3	5	4	0	0	0	33	64	13
ENSECAG00000000759	532	543	275	283	345	345	554	432	317
ENSECAG00000000762	1244	985	437.001	462.001	530	448	444	504	306
ENSECAG00000000763	374	401	214	402	349	272	291	208	219
ENSECAG00000000764	1	0	0	0	0	0	0	0	0
ENSECAG00000000767	1919	1461	570	32	90	18	775	1119	787.001
ENSECAG00000000768	0	0	0	0	0	0	0	0	0
ENSECAG00000000769	0	0	0	0	0	0	0	0	1
ENSECAG00000000770	261	242	122	230	336	188	520	165	90
ENSECAG00000000771	20	7	2	0	0	2	6	1	2
ENSECAG00000000773	741	790	502	3	49	3	1220	1060	507
ENSECAG00000000774	2	2	0	0	0	0	0	0	0
ENSECAG00000000775	0	0	1	2	0	0	2	1	0
ENSECAG00000000778	2	15	2	0	1	0	0	0	0
ENSECAG00000000779	0	0	0	0	0	0	0	0	0
ENSECAG00000000780	1767	1353	808	308	318	283	1201	1132	804
ENSECAG00000000781	159	53	60	76	163	104	124	86	97
ENSECAG00000000782	18993	16396	7883	7926	9210	6909	12440	9238	7306
ENSECAG00000000783	0	0	0	0	0	0	0	0	0
ENSECAG00000000784	1	4	0	2441	2646	2414	0	0	1
ENSECAG00000000787	2	25	8	0	1	0	2	4	3
ENSECAG00000000788	0	0	0	0	0	0	0	0	0
ENSECAG00000000789	1195	953	547	338	493	411	976	866	519
ENSECAG00000000790	0	0	0	0	0	0	0	0	0
ENSECAG00000000791	19	29	13	1	8	3	45	72	49
ENSECAG00000000792	1101	1047	586	280	398	287	899	847	445
ENSECAG00000000794	132	100	46	0	1	0	7	4	12
ENSECAG00000000795	44	132	36	85	69	132	150	96	43
ENSECAG00000000796	720	1012	548	1181	793	795	971	726	413
ENSECAG00000000797	2463	1926	1010	5088	4981	4870	2499	2222	1026
ENSECAG00000000799	4	4	10	10	18	0	7	9	3
ENSECAG00000000800	491	535	167	83	94	75	191	227	109
ENSECAG00000000803	0	0	0	0	0	0	0	0	0
ENSECAG00000000808	727.95	779	330	1	25	5	283	158	74
ENSECAG00000000809	4317	5045	2597	6023	5704	5214	5045	4070	1772
ENSECAG00000000811	332	335	171	148	204	165	305	247	148
ENSECAG00000000813	1757	423	750	0	43	0	43	5	13
ENSECAG00000000815	0	0	0	2	0	0	0	0	0
ENSECAG00000000816	110	63	22	1017	1338	635	69	101	64
ENSECAG00000000817	1860	1734	954	948	979	894	1383	1261	824
ENSECAG00000000820	0	0	0	0	0	0	0	0	0
ENSECAG00000000822	0	0	0	0	0	0	0	0	0
ENSECAG00000000823	542	563	200	184	211.001	120	605.999	516.001	231
ENSECAG00000000825	0	0	0	1869.29	519.232	1773.3	0	0	0
ENSECAG00000000827	0	0	0	1	0	0	0	0	0
ENSECAG00000000831	36.425	58.927	8.21	20.105	25.89	21.427	15.342	24.219	14.03
ENSECAG00000000834	1198	1217	596	567	547	701	1173	848	514
ENSECAG00000000835	0	0	0	0	0	0	0	0	0
ENSECAG00000000836	941	804	438	110	280	102	1070	821	319
ENSECAG00000000840	0	0	0	0	0	0	0	0	0
ENSECAG00000000841	54	78	28	4	4	7	52	28	25
ENSECAG00000000843	12	13	3	0	0	1	15	24	20
ENSECAG00000000847	146	216	106	23	18	5	319	467	177
ENSECAG00000000851	0	0	0	0	0	0	0	0	0
ENSECAG00000000852	313	335	120.999	0	5	1	116	65	16
ENSECAG00000000857	1222	1364	1089	889	630	1031	3249	2048	1735
ENSECAG00000000859	1585	1416	684	781	785	921	1318	1136	496
ENSECAG00000000860	0	0	0	0	0	0	0	0	0
ENSECAG00000000861	636	725	277	250	364	238.999	771	683	403
ENSECAG00000000862	0	0	0	4	0	2	0	0	0
ENSECAG00000000863	0	2	0	2	0	1	0	0	0
ENSECAG00000000864	65	32	33	21	17	17	76	53	32
ENSECAG00000000866	0	0	0	0	0	0	0	0	0
ENSECAG00000000869	2087	2340	839	1176	1181	1079	2111	1712	938
ENSECAG00000000870	875.999	982	469	521	525	564	814	737	610
ENSECAG00000000872	1750	1938	1025	632	467	648	1966	1885	880
ENSECAG00000000873	0	0	0	0	0	0	0	0	0
ENSECAG00000000874	0	0	0	0	2	1	20	0	5
ENSECAG00000000875	17	7	9	0	0	0	14	20	19
ENSECAG00000000878	1.275	0	0	0	0	1.512	0	0	0
ENSECAG00000000879	687	964	364	974	709	1195	935	743	381
ENSECAG00000000880	186	250	189	91	92	95	393	343	157
ENSECAG00000000882	0	0	0	0	0	0	0	0	0
ENSECAG00000000883	796	763	394	368	472	433	544	462	365
ENSECAG00000000889	363	469	240	157	151	160	383	350	230
ENSECAG00000000891	723	737	293	205	273	244	600	588	433
ENSECAG00000000893	92	470	65	1	11	0	167	209.999	82.999
ENSECAG00000000895	719	476	242	202	248	146	371	221	186
ENSECAG00000000896	0	0	0	11	15.981	22	1.178	0	0
ENSECAG00000000897	268	290	81	24	27	17	281	132	85
ENSECAG00000000898	304	247	176	156	179	161	239	246	169
ENSECAG00000000901	2049	2185	1667	1106	1277	746	1965	1875	1334
ENSECAG00000000903	56	50	6	0	0	1	364.001	85.001	59
ENSECAG00000000906	2180	1544	782	1426	1244	1385	1522	1472	604
ENSECAG00000000909	190.001	157.999	140	108	98	145	196	230	136.999
ENSECAG00000000910	1179	6453.44	820.003	2043.99	6575.22	334	1415	1542	620
ENSECAG00000000911	0	0	0	0	0	0	0	0	0
ENSECAG00000000915	0	0	0	0	0	0	0	0	0
ENSECAG00000000916	511	515	240	276	289	271	548	526	221
ENSECAG00000000918	0	1	0	0	0	0	0	1	0
ENSECAG00000000922	10	5	2	0	0	0	1	0	0
ENSECAG00000000924	0	0	0	0	0	0	0	0	0
ENSECAG00000000925	98	122	82	0	6	1	147	107	44
ENSECAG00000000927	69.789	121.41	24.726	22.639	30.49	21.482	138.873	77.58	70.78
ENSECAG00000000928	3	0	0	0	1	0	0	0	1
ENSECAG00000000931	685	553	832	0	11	2	459	647	794
ENSECAG00000000932	0	0	0	0	1	0	0	3	0
ENSECAG00000000933	892	853	479	539	558	501	1211	809	571
ENSECAG00000000934	1539	1759	791	360	505	379	1309	2091	1350
ENSECAG00000000938	0	0	0	0	0	0	0	0	0
ENSECAG00000000939	822	722	452	159	348	194	953	843	505
ENSECAG00000000940	630	940	512	203	240	211	1435	1084	488
ENSECAG00000000941	0	0	2	1	0	0	2	1	0
ENSECAG00000000942	785	689	752	181	131	101	3026	2987	1700
ENSECAG00000000943	7021	9217	5727	4098	4791	6477	5935	1899	1657
ENSECAG00000000947	0	0	0	0	0	1.145	0	0	4.694
ENSECAG00000000949	10	0	0	0	0	1	0	0	0
ENSECAG00000000951	261	392	532	0	35	0	281	16	47
ENSECAG00000000953	94207	97891	42586	17	4667	23	69063	45016	27725
ENSECAG00000000954	6	11	17	0	6	4	72	47	27
ENSECAG00000000960	0	0	0	1	7	0	0	7	0
ENSECAG00000000962	24	24	17	25	43	36	82	89	44
ENSECAG00000000963	294	297	90	88	118	88	261	225	89
ENSECAG00000000964	30	19	30	15	14	2	37	48	24
ENSECAG00000000965	1275	1314	831	629	874	694	1179	1366	782
ENSECAG00000000966	0	0	0	0	0	0	0	0	0
ENSECAG00000000967	0	0	0	0	0	1	0	1	0
ENSECAG00000000968	82	982.002	50	389.002	459.003	16	37	35	11
ENSECAG00000000971	811	880	382	762	581	677	538	631	453
ENSECAG00000000972	0	0	0.999	0.999	0.999	1.999	0	0	0
ENSECAG00000000973	0	0	0	1	0	0	0	0	0
ENSECAG00000000974	1182	1805	465	1103	1471	659	885	1102	484
ENSECAG00000000977	1.011	0	0	0	1.099	0	0	0	0
ENSECAG00000000980	1	0	0	0	0	0	1	0	0
ENSECAG00000000982	1498	525	282	2	19	1	262	323	170
ENSECAG00000000984	0	0	0	13	0	39	0	0	0
ENSECAG00000000985	0	0	0	0	0	0	0	0	0
ENSECAG00000000987	2131	1846	815	1320	1074	1075	1687	1254	718
ENSECAG00000000988	0	0	0	0	0	0	0	0	0
ENSECAG00000000989	0	0	0	0	0	0	0	0	0
ENSECAG00000000991	15	4	1	0	8	0	12	0	4
ENSECAG00000000993	0	0	0	2	0	2	0	0	0
ENSECAG00000000999	2	0	0	0	0	0	0	0	0
ENSECAG00000001002	0	0	0	0	0	0	0	0	0
ENSECAG00000001004	160	234	34	3	12	3	39	18	2
ENSECAG00000001005	1	0	0	3	1	6	1	1	0
ENSECAG00000001007	0	0	0	0	0	0	0	0	0
ENSECAG00000001010	2	0	0	0	0	0	0	0	0
ENSECAG00000001013	516.02	401.517	195.75	229.01	269.458	250.022	592.349	470.292	268.166
ENSECAG00000001014	4	2	1	251	315	235	6	5	0
ENSECAG00000001016	22.914	15.232	0	11.516	12.42	11.759	15.229	22.611	12.426
ENSECAG00000001018	99	81	83	25	15	18	126	81	62
ENSECAG00000001019	0	0	0	0	0	0	0	0	0
ENSECAG00000001021	29	47	16	13	17	13	196	129	53
ENSECAG00000001022	138	67	30	4	1	2	31	3	4
ENSECAG00000001025	1	0	0	0	1	1	5	1	1
ENSECAG00000001031	31	18	8	39	39	18	10	3	1
ENSECAG00000001033	0	4	0	0	0	0	0	0	0
ENSECAG00000001034	0	1	0	1	6	0	0	3	3
ENSECAG00000001035	232	163	115	69	71	71	161	124	77
ENSECAG00000001037	3844.39	4569.6	2078.91	2509.68	1944.31	3572.8	4529.13	3833.66	1116.37
ENSECAG00000001039	265	292	176	142	127	125	322	311	179
ENSECAG00000001041	85	67	18	16	22	9	46	20	11
ENSECAG00000001042	1242	1136	701	525	550	484	1242	870	451
ENSECAG00000001043	846	860	500	649	718	728	864	835	400
ENSECAG00000001048	21.318	25.737	66.054	44.315	63.363	72.632	20.326	20.921	41.109
ENSECAG00000001049	0	0	0	1	0	0	0	1	0
ENSECAG00000001050	0	0	0	0	0	0	0	0	0
ENSECAG00000001057	37	53	20	24	25	30	49	37	23
ENSECAG00000001058	101	70	30	17	37	25	71	39	28
ENSECAG00000001063	0	0	0	0	0	0	0	0	0
ENSECAG00000001064	499	1695	347	32	234	3	284	133	14
ENSECAG00000001066	601	554	260	3	33	7	769	625	317
ENSECAG00000001068	0	0	0	99	195	72	0	0	0
ENSECAG00000001069	1	7	1	0	0	0	0	0	0
ENSECAG00000001070	0	0	0	0	0	0	0	0	0
ENSECAG00000001072	366.182	354.072	269.255	288.588	300.406	375.233	982.834	713.807	280.816
ENSECAG00000001073	0	0	0	0	0	0	0	0	0
ENSECAG00000001074	128	494	168	0	12	0	422	200	125
ENSECAG00000001075	467	539	208	376	433	553	640	438	244
ENSECAG00000001076	10	7	13	0	0	0	13	1	4
ENSECAG00000001077	0	0	0	0	0	0	0	0	0
ENSECAG00000001079	0	0	0	0	0	0	0	0	0
ENSECAG00000001080	271	275	85	3	121	58	240	232	111
ENSECAG00000001081	0	0	0	0	0	0	2	0	0
ENSECAG00000001082	0	0	0	0	0	0	0	0	0
ENSECAG00000001085	0	0	0	0	0	0	0	0	0
ENSECAG00000001086	32	37	17	29	28	25	31	34	15
ENSECAG00000001087	0	0	0	0	0	0	1	0	0
ENSECAG00000001088	144	149	99	68	97	110	140	118	96
ENSECAG00000001094	0	0	0	0	0	0	0	0	0
ENSECAG00000001096	0	0	0	0	0	0	0	0	0
ENSECAG00000001098	24	35	21	162	168	181.999	15	28	12.001
ENSECAG00000001100	79	63	80	103	125	145	109	89	44
ENSECAG00000001101	684	1039	567	77	149	121	1216	879	468
ENSECAG00000001106	0	0	0	0	0	0	0	0	0
ENSECAG00000001110	2396.19	3465.68	1290.87	617.794	560.586	644.027	2039.29	1434.34	796.798
ENSECAG00000001114	0	0	0	0	0	0	0	0	0
ENSECAG00000001117	304	354	163	302	247	187	391	286	263
ENSECAG00000001119	1615	1261	951	374	479	351	1180	1319	953
ENSECAG00000001126	0	0	0	0	0	0	0	0	0
ENSECAG00000001128	139	226	80	2	8	0	70	155	176
ENSECAG00000001129	2065	2403	858	69	359	35	5065	6144	2352
ENSECAG00000001130	1482	1657	865	480	787.001	448.999	1307	1090	829
ENSECAG00000001131	0	0	0	0	0	0	0	0	0
ENSECAG00000001132	0	0	0	0	4.86	2.026	0	0	0
ENSECAG00000001137	0	0	0	0	0	0	0	0	0
ENSECAG00000001138	18	19	18	0	2	0	41	19	16
ENSECAG00000001139	0	0	0	0	0	0	0	0	0
ENSECAG00000001140	236	322	175	306	267	299	469	298	187
ENSECAG00000001141	0	1	0	0	1	0	0	0	0
ENSECAG00000001142	0	0	0	0	0	0	0	0	0
ENSECAG00000001155	1532	3500	1035	588	820	579	2127	2971	1414
ENSECAG00000001156	8	11	3	1	1	0	12	18	5
ENSECAG00000001159	45	85	46	17	92	0	117	64	41
ENSECAG00000001163	0	0	0	0	0	0	0	0	0
ENSECAG00000001164	706	676	478	19	86	17	1042	1363	605
ENSECAG00000001165	1	1	1	1188	1023	1202	1	0	0
ENSECAG00000001166	915	740	421	132	142	162	940	960	968
ENSECAG00000001167	17	1	6	0	2	0	2	2	0
ENSECAG00000001174	8	1	0	10	8	4	0	0	0
ENSECAG00000001177	3	1	2	0	0	0	1	14	0
ENSECAG00000001179	0	0	0	0	0	0	0	0	0
ENSECAG00000001180	0	0	0	0	0	0	0	0	0
ENSECAG00000001181	461	536	262	504	530	523	717	520	355
ENSECAG00000001184	0	0	0	0	0	0	0	0	0
ENSECAG00000001187	1115	957	510	438	563	559	995	804	476
ENSECAG00000001189	12	8	10	1	2	1	5	23	10
ENSECAG00000001192	450	362	232	220	212	346	453	534	275
ENSECAG00000001196	0	0	3	0	0	1	2	1	0
ENSECAG00000001197	47	46	117	40	34	45	42	2	16
ENSECAG00000001199	0	0	0	1.135	1.072	0	0	3.018	0
ENSECAG00000001205	1	0	0	3	17	24	0	6	1
ENSECAG00000001207	0	0	0	0	0	0	0	0	0
ENSECAG00000001208	0	0	0	1	0	0	0	0	0
ENSECAG00000001213	0	0	0	0	0	0	0	0	0
ENSECAG00000001214	0	0	0	0	0	0	0	0	0
ENSECAG00000001215	53	71	32	63	65	57	66	62	27
ENSECAG00000001219	0	0	0	0	0	0	0	0	0
ENSECAG00000001222	203	174	110	126	129	103	266	201	98
ENSECAG00000001223	0	0	0	5	2	2	0	1	1
ENSECAG00000001227	0	1	0	0	0	3	4	4	0
ENSECAG00000001230	18	18	4	10	2	7	14	9	1
ENSECAG00000001231	0	0	0	0	0	0	0	0	0
ENSECAG00000001232	0	0	0	0	0	0	0	0	1
ENSECAG00000001234	610	679	284	362	404	326	513	447	249
ENSECAG00000001235	1098	1047	457	579	592	653	1175	756	460
ENSECAG00000001241	0	0	0	0	0	0	0	0	0
ENSECAG00000001243	0	0	0	0	1	0	0	0	0
ENSECAG00000001246	0	0	0	0	0	0	0	0	0
ENSECAG00000001249	373	390	181	22	28	12	442	481	171
ENSECAG00000001258	175.235	173	102	95.205	103	89	91	48	51
ENSECAG00000001260	0	0	0	0	0	0	0	0	0
ENSECAG00000001261	1	0	0	973	385	755	0	0	0
ENSECAG00000001262	593	659	290	316	311	389	483	432	277
ENSECAG00000001263	0	0	0	0	0	0	1	0	0
ENSECAG00000001265	283	344	135	137	195	194	415	227	128
ENSECAG00000001267	3	0	1	309	385	248	2	0	0
ENSECAG00000001268	2	0	0	8.351	15.671	14	5	1	0
ENSECAG00000001271	2.062	0	0	0	1.014	0	0	0	0
ENSECAG00000001274	0	0	0	0	0	0	0	0	0
ENSECAG00000001276	0	0	0	0	0	0	0	0	0
ENSECAG00000001279	15	20	3	0	2	0	18	30	5
ENSECAG00000001282	0	0	0	0	0	0	0	0	0
ENSECAG00000001288	0	0	0	1.523	2.286	5.854	0	0	0
ENSECAG00000001290	14	20	18	7	3	1	21	22	7
ENSECAG00000001294	174	135	101	47	55	71	136	172	106
ENSECAG00000001299	327	341	170	120	104	137	277	335	191
ENSECAG00000001300	106	55	49	11	9	8	69	102.598	53
ENSECAG00000001307	5	1	2	2	7	0	2	8	2
ENSECAG00000001308	135.413	201.882	99.981	66.272	56.151	82.196	160.995	148.288	81.417
ENSECAG00000001312	9	22	15	12	22	14	23	33	3
ENSECAG00000001316	395	451	291	118	121	226	473	491	247
ENSECAG00000001317	2436	1136	1126	286	506	495	2396	1748	1503
ENSECAG00000001318	195	261	107	133	167	122	276	360	132
ENSECAG00000001324	397	5497	61	4570	9042	1213	230	95	60
ENSECAG00000001326	3078	3564	2635	5	288	6	3640	3127	1992
ENSECAG00000001330	0	0	0	0	0	0	0	0	0
ENSECAG00000001331	0	0	1	0	0	0	0	0	0
ENSECAG00000001333	15	12	7	4	7	10	9	8	9
ENSECAG00000001334	34	45	18	17	12	13	41	32	20
ENSECAG00000001335	0	0	0	0	0	0	0	0	0
ENSECAG00000001342	295	325	167	341	376	509	323	152	143
ENSECAG00000001343	0	0	0	0	0	0	0	0	0
ENSECAG00000001347	0	0	0	0	1	1	0	0	0
ENSECAG00000001358	2136	2035	1323	1047	1241	1126	2061	1527	1339
ENSECAG00000001359	776	712	404	322	368	338	662	595	352.001
ENSECAG00000001360	637	667	241	874	1128	542	626	438	308
ENSECAG00000001367	62	98	41	0	1	0	132	67	20
ENSECAG00000001370	14	13	2	5	2	8	13	11	1
ENSECAG00000001371	0	0	0	28	17	10	0	0	0
ENSECAG00000001372	58	47	16	12	13	2	17	9	7
ENSECAG00000001373	50	76	34	1	6	0	79	81	47
ENSECAG00000001379	40.032	46.525	14.684	16.003	23.648	15.058	37.392	20.322	19.308
ENSECAG00000001383	0	0	2	26	18	31	0	1	0
ENSECAG00000001385	1029	921	508	434	476	378	756	749	480
ENSECAG00000001386	0	0	0	0	0	0	0	0	0
ENSECAG00000001389	2167	2049	1193	1434	1502	1444	2281	1999	1150
ENSECAG00000001394	0	0	0	0	0	0	0	0	0
ENSECAG00000001399	202	1980	37	774	2218	155	127	145	46
ENSECAG00000001400	273.665	207.363	112.999	111.523	146.067	143.968	281.824	187.034	159.147
ENSECAG00000001401	0	0	0	0	4	1	0	0	0
ENSECAG00000001407	409	672	331	3	22	2	624	940	1186
ENSECAG00000001409	117	70	48	52	46	69	84	41	46
ENSECAG00000001410	62.587	77.118	40.019	41.728	40.849	36.804	64.005	80.712	33.583
ENSECAG00000001411	124	115	117	893	1009	933	108	72	40
ENSECAG00000001414	437	450	253	228	285	270	615	441	242
ENSECAG00000001415	2494	3041	1350	16	155	34	3474	3808	2449
ENSECAG00000001418	0	1	1	0	1	2	2	0	0
ENSECAG00000001419	0	0	0	0	0	0	0	0	0
ENSECAG00000001422	75.72	50.172	33.516	0	9.308	0	45.443	31.62	25.545
ENSECAG00000001424	0	0	0	0	0	0	0	0	0
ENSECAG00000001426	2021	1797	1056	711	857	732	1661	1514	986
ENSECAG00000001434	0	0	0	0	0	0	0	0	0
ENSECAG00000001435	0	0	0	0	0	0	0	0	0
ENSECAG00000001436	11	9.001	4	10	12	12	11	8.003	7
ENSECAG00000001439	2137	1741	784	280	415	250	1120	967	603
ENSECAG00000001440	332	349	154	140	155	190	429	255	150
ENSECAG00000001441	3533	2900	1620	2522	2981	2487	2271	2515	865
ENSECAG00000001442	59	61	19	14	28	10	25	22	10
ENSECAG00000001443	9	7	1	587	199	352	24	6	7
ENSECAG00000001444	386	346	207	17	54	31	275	287	248
ENSECAG00000001445	748	598	371	577	820	502	282	248	224
ENSECAG00000001454	0	10	5	0	0	0	19	13	3
ENSECAG00000001455	0	1.01	7.105	1.132	10.785	1.126	0	0	0
ENSECAG00000001463	103	102	39	57	45	68	145	88	53
ENSECAG00000001464	0	0	0	0	0	0	0	0	1
ENSECAG00000001466	0	0	8	2	2	2	13	2	1
ENSECAG00000001467	4	0	1	0	0	0	0	0	0
ENSECAG00000001468	1641	1723	413	1124	897	664	1371	1246	443
ENSECAG00000001472	293.192	278.228	163.558	1178.6	1080.85	1114.91	232.418	269.655	196.374
ENSECAG00000001476	0	0	0	0	14	3	0	0	0
ENSECAG00000001478	0	0	0	0	0	0	0	0	0
ENSECAG00000001481	526	5055	88	667	383	11	61	26	30
ENSECAG00000001488	0	1	1	2	1	4	1	2	2
ENSECAG00000001490	0	0	0	0	0	0	0	0	0
ENSECAG00000001491	2206	1713	1174	376	753	163	1602	1159	730
ENSECAG00000001492	0	0	0	0	0	0	0	0	0
ENSECAG00000001493	7.149	9.599	4.444	4.988	5.356	1	4.633	5.341	6.185
ENSECAG00000001495	1123	764	416	381	446	289	883	682	522
ENSECAG00000001496	510	439	247	111	138	112	348	271	196
ENSECAG00000001499	0	0	0	0	0	0	0	0	0
ENSECAG00000001502	0	0	0	0	0	0	0	0	0
ENSECAG00000001503	0	0	0	0	0	0	0	0	0
ENSECAG00000001508	0	0	0	0	0	1	0	0	0
ENSECAG00000001509	24	69	28	1	8	1	23	14	10
ENSECAG00000001514	491	2636.06	349.997	928	2547	132	516	607	295
ENSECAG00000001515	338	337	106	130	140	100	393	261	114
ENSECAG00000001516	0	0	0	1	8	0	0	0	0
ENSECAG00000001521	0	0	0	0	0	0	0	0	0
ENSECAG00000001528	0	0	0	0	0	0	0	0	0
ENSECAG00000001531	0	0	0	0	0	0	0	0	0
ENSECAG00000001532	59	73	38	28	40	17	100	84	50
ENSECAG00000001533	235	272	99	85	88	109	225	160	98
ENSECAG00000001538	0	0	0	0	0	0	0	0	0
ENSECAG00000001540	0	0	0	4	1	1	0	0	0
ENSECAG00000001545	706	696	143	683	379	331	376	314	175
ENSECAG00000001546	1354	1373	759	1008	995	1468	1773	1458	659
ENSECAG00000001554	8	7	15	6	5	4	1	21	23
ENSECAG00000001555	3	7	0	2416.82	655.479	10142.4	0	22.133	4.136
ENSECAG00000001560	119	116	61	105	120	137	159	104	79
ENSECAG00000001567	0	0	0	0	0	0	0	0	0
ENSECAG00000001568	74	57	53	42	38	53	74	72	35
ENSECAG00000001570	0	0	0	0	0	0	0	0	0
ENSECAG00000001573	26.968	58.276	28.59	1	5.158	0	19.632	47.282	28.992
ENSECAG00000001578	0	0	0	0	0	0	0	0	0
ENSECAG00000001580	263	249	166	109	154	135	343	432	189
ENSECAG00000001581	3438	2797	1452	1446	1296	1198	3117	2332	1360
ENSECAG00000001582	379	500	242	221	281	220	342	276	144
ENSECAG00000001583	273	288	202	68	95	100	335.001	352.001	265.001
ENSECAG00000001584	3	0	1	0	0	2	1	0	0
ENSECAG00000001587	0	0	1	1	0	1	3	4	3
ENSECAG00000001591	0	0	0	0	0	0	0	0	0
ENSECAG00000001596	1895	2335	1080	937	1137	1078	2283	1986	942
ENSECAG00000001597	0	1	0	0	0	0	0	0	0
ENSECAG00000001598	202	1589.37	69	1821	2425	684	235	154.047	54
ENSECAG00000001599	11149	11349	7320	12609	12064	12983	14034	13415	6921
ENSECAG00000001600	0	0	0	0	0	0	0	0	0
ENSECAG00000001603	214	83	86	54	13	0	55	44	6
ENSECAG00000001604	0	0	0	0	0	0	0	0	0
ENSECAG00000001605	0	0	0	0	1	0	0	0	0
ENSECAG00000001608	93	81	67	33	10	23	110	67	50
ENSECAG00000001609	1	0	0	26	61	30	1	0	0
ENSECAG00000001612	0	11	6	3	12	3	0	0	0
ENSECAG00000001621	0	0	0	0	0	0	0	0	0
ENSECAG00000001625	113	93	68	86	45	62	109	95	73
ENSECAG00000001626	391	384	194	201	264	244	325	296	178
ENSECAG00000001627	1425	1287	680	535	582	599	1572	1041	559
ENSECAG00000001633	33	250	57	2	50	0	251	155	30
ENSECAG00000001634	718	681	377	144	169	203	667	439	217
ENSECAG00000001639	0	0	0	0	0	0	0	0	0
ENSECAG00000001640	0	0	0	0	0	0	0	0	0
ENSECAG00000001641	3	1	0	1	0	1	1	3	2
ENSECAG00000001643	0	0	0	0	0	0	0	0	0
ENSECAG00000001645	463.274	302.712	234.618	135.445	166.736	148.652	399.721	319.414	192.2
ENSECAG00000001648	847	1322	562	674	396	436	906	844	440
ENSECAG00000001649	25	54	8	0	1	0	0	15	105
ENSECAG00000001650	4849	3942	2218	1242	1521	1181	3087	1759	1029
ENSECAG00000001651	1431	1916	712	864	685	844	2124	2065	1057
ENSECAG00000001652	2232	1409	397	8418	13925	7954	1149	440	259
ENSECAG00000001653	1374	694	410	626	716	528	605	340	433
ENSECAG00000001660	0	0	0	0	0	0	0	0	0
ENSECAG00000001661	1.031	0	1.005	0	1.014	1.015	0	0	1.057
ENSECAG00000001664	0	0	0	0	0	0	0	0	0
ENSECAG00000001667	40	74	42	32	71	52	189	103	32
ENSECAG00000001669	25.148	0	62.083	185.731	29.444	50.22	15.105	0	73.137
ENSECAG00000001674	119	130	64	17	41	36	110	78	48
ENSECAG00000001675	0	0	2.531	0	0	0	11.897	0	0
ENSECAG00000001686	0	0	0	0	0	0	0	0	0
ENSECAG00000001687	0	0	0	0	0	0	0	0	0
ENSECAG00000001688	131	179	167	2	6	1	523	1285	742
ENSECAG00000001690	0	0	0	0	0	0	0	0	0
ENSECAG00000001697	293	269.999	124	61	91	152	383.999	339	243
ENSECAG00000001700	1503	1345	669.001	914	883	702	1256	948.001	804
ENSECAG00000001701	0	0	0	0	0	0	0	0	0
ENSECAG00000001708	0	0	0	0	0	0	0	0	0
ENSECAG00000001712	0	0	1	0	0	0	0	0	0
ENSECAG00000001714	0	0	0	0	0	0	0	0	0
ENSECAG00000001716	413	534	392	132	428	99	2875	2986	2555
ENSECAG00000001719	0	0	0	0	0	0	0	0	0
ENSECAG00000001721	0	0	0	0	0	0	0	0	0
ENSECAG00000001722	697	758	507	616	559	395	824	650	372
ENSECAG00000001723	0	0	0	0	0	0	0	0	0
ENSECAG00000001726	0	0	0	0	0	0	0	0	0
ENSECAG00000001734	9	1	2	1	0	0	4	1	1
ENSECAG00000001736	0	0	0	0	0	0	0	0	0
ENSECAG00000001740	4	7	4	24	31	38	13	4	0
ENSECAG00000001741	10	18	4	1	2	0	20	19	13
ENSECAG00000001747	0	0	0	0	0	0	0	0	0
ENSECAG00000001752	0	0	0	0	0	1	0	0	0
ENSECAG00000001755	0	0	0	0	0	0	0	0	1
ENSECAG00000001756	448	436	188	140	219	139	382	429	222
ENSECAG00000001757	571	599	239	252	233	268	580	517	205
ENSECAG00000001762	0	0	0	0	0	0	0	0	0
ENSECAG00000001763	0	0	0	0	0	0	0	0	0
ENSECAG00000001765	0	0	0	0	0	0	0	0	0
ENSECAG00000001767	734	632	386	305	351	343	595	385	269
ENSECAG00000001770	0	0	0	0	0	0	0	0	0
ENSECAG00000001774	426	572	297	403	422	240	609	566	302
ENSECAG00000001775	534	403	191	9	60	17	108	98	47
ENSECAG00000001777	0	0	0	0	0	0	0	0	0
ENSECAG00000001783	0	0	0	0	0	0	0	0	0
ENSECAG00000001784	0	0	20.12	0	0	0	0	0	6.88
ENSECAG00000001791	0	0	0	0	0	0	0	0	0
ENSECAG00000001795	0	0	0	0	0	0	0	0	0
ENSECAG00000001801	2	0	3	2	1	3	1	4	1
ENSECAG00000001802	1	0	0	0	0	1	0	0	0
ENSECAG00000001804	0	0	0	0	0	0	0	0	0
ENSECAG00000001807	129	127	79	59	87	50	116	101	56
ENSECAG00000001815	251	257	93	178	188	150	280	203	148
ENSECAG00000001830	305	294	185	160	173	197	474	273	180
ENSECAG00000001832	3.706	1.497	0	3.279	6.046	6.063	4.291	2.293	1.752
ENSECAG00000001834	26	16	32	2	9	4	21	6	9
ENSECAG00000001845	0	0	0	43	100	100	2	3	12
ENSECAG00000001851	0	0	0	0	0	0	0	0	0
ENSECAG00000001853	541	629	233	626	512	556	590	430	213
ENSECAG00000001854	379	531	198	6	20	21	887	1101	190
ENSECAG00000001856	283	344	178	112	110	181	244	321	170
ENSECAG00000001863	48	28	27	26	10	7	34	33	23
ENSECAG00000001869	914	813	554	303	426	386	1147	1013	509
ENSECAG00000001870	1236	1002	946	226	301	131	675	399	533
ENSECAG00000001871	0	0	0	0	1	0	0	0	0
ENSECAG00000001890	0	0	0	0	0	0	0	0	0
ENSECAG00000001891	6	4	5	0	0	0	5	1	1
ENSECAG00000001892	1136	1038	611	571	720	672	891	900	539
ENSECAG00000001895	0	0	0	0	0	0	0	0	0
ENSECAG00000001897	0	1.182	1.16	0	1.283	0	2.395	0	0
ENSECAG00000001898	726	713	393	197	189	218	744	767	357
ENSECAG00000001899	2205.05	2726.65	1548.43	1351.9	1493.74	1644.58	3040.56	2325.64	1104.97
ENSECAG00000001900	1306	921	292	162	288	121	645	772	447
ENSECAG00000001903	232	336	145	139	126	118	254	252	104
ENSECAG00000001908	0	0	0	0	0	0	0	0	0
ENSECAG00000001911	6397	8336	3279	13541	7633	8377	6281	4583	2728
ENSECAG00000001914	0	0	0	0	0	0	0	0	0
ENSECAG00000001923	6	1	1	1	0	0	3	1	0
ENSECAG00000001926	604	652	369	130	211	166	733	713	374
ENSECAG00000001927	1	2	3	0	0	0	4	6	3
ENSECAG00000001930	0	0	0	0	0	0	0	0	0
ENSECAG00000001935	0	0	0	0	0	0	0	0	0
ENSECAG00000001942	0	0	0	0	1	1	0	0	0
ENSECAG00000001945	0	0	0	0	0	0	0	0	0
ENSECAG00000001949	2	1	0	0	0	0	0	0	0
ENSECAG00000001958	67.618	122.422	25.872	6	6.771	10	96.146	124.741	78.598
ENSECAG00000001963	5793.88	4356.61	3134.86	14.055	209	22.149	6995	3998.78	2753.75
ENSECAG00000001964	1770	1609	815	1039	977	784	1336	1045	859
ENSECAG00000001965	2	0	0	0	0	0	0	0	0
ENSECAG00000001985	59	102	50	31	32	40	76	108	49
ENSECAG00000001988	1	16	14	0	2	0	4	1	2
ENSECAG00000001989	553	743	502	880	734	545	1620	1499	1171
ENSECAG00000001990	0	0	0	0	0	0	0	0	0
ENSECAG00000001995	0	0	0	0	0	0	0	0	0
ENSECAG00000001996	760	596	451	538	572	586	507	363	154
ENSECAG00000001999	226	313	233	968	1080	559	341	496	386
ENSECAG00000002009	20.908	9.771	12.997	29.018	23.621	26.163	18.815	20.21	14.304
ENSECAG00000002016	874	1110	512	544	495	529	856	727.949	443
ENSECAG00000002017	155	450	290	127	222	64	785	1042	305
ENSECAG00000002018	1167	1049	477	354	421	372	1093	923	542
ENSECAG00000002021	82.405	31.008	48.229	121.792	67.99	144.546	40	45.638	41.296
ENSECAG00000002023	0	0	0	0	0	0	0	0	0
ENSECAG00000002026	0	0	0	0	0	0	0	0	0
ENSECAG00000002027	0	0	1.952	0	0	1.006	0	1.003	1.425
ENSECAG00000002041	0	0	0	0	0	0	0	0	0
ENSECAG00000002048	797	957	531	638	734	635	977	891	619
ENSECAG00000002049	0	1	0	4	4	0	0	0	0
ENSECAG00000002053	0	0	0	0	0	0	0	0	0
ENSECAG00000002057	0	0	0	0	0	0	0	0	0
ENSECAG00000002060	0	0	0	0	0	0	0	0	0
ENSECAG00000002061	71	107	45	4	9	6	125	106	13
ENSECAG00000002063	33	37	10	3	19	17	30	37	14
ENSECAG00000002065	0	0	0	0	0	0	0	0	0
ENSECAG00000002072	1046	968	503	284	340	324	698	517	404
ENSECAG00000002073	0	0	0	0	0	0	0	0	0
ENSECAG00000002074	1	6	3	5	3	0	0	0	0
ENSECAG00000002075	7.001	9	6	4	6	3.184	11.003	14	1
ENSECAG00000002083	3802	3321	839	244	323	146	2136	1001	567
ENSECAG00000002086	543	504	265	183	208.001	188	534	425	301
ENSECAG00000002087	3743	3725	2019	850	1270	1016	4692	3207	2636
ENSECAG00000002088	549	621	302	680	666	597	577	358	202
ENSECAG00000002091	218	157	73	70	76	48	115	64	76
ENSECAG00000002100	18	7.754	1	2	1	1.981	13	3	0
ENSECAG00000002105	0	0	0	0	0	0	0	0	0
ENSECAG00000002110	0	0	0	0	0	0	0	0	0
ENSECAG00000002111	1	0	1	10	6	4	2	3	5
ENSECAG00000002113	493	372	174	58	99	69	205	92	80
ENSECAG00000002115	2069	1638	1107	1377	1638	1394	1742	1364	864
ENSECAG00000002116	170	141	111	89	128	78	206	171	148
ENSECAG00000002117	0	0	0	0	0	0	1	0	0
ENSECAG00000002118	0	0	0	0	0	0	0	0	0
ENSECAG00000002125	0	0	0	0	0	0	0	0	0
ENSECAG00000002127	0	0	0	0	0	0	0	0	0
ENSECAG00000002132	0	0	0	0	0	0	0	0	1
ENSECAG00000002133	73	106	34	121	63	70	54	27	33
ENSECAG00000002139	0	1	0	0	6	0	0	0	0
ENSECAG00000002141	0	0	0	0	0	0	0	0	0
ENSECAG00000002142	2678	2898	1814	9	173	12	3940	2265	1662
ENSECAG00000002143	0	0	0	0	0	0	0	0	0
ENSECAG00000002144	0	0	0	0	0	0	1	0	0
ENSECAG00000002145	531	501	346	86	62	90	692	1200	787
ENSECAG00000002152	1	2	0	0	0	0	0	0	1
ENSECAG00000002155	1210	1137	613	473	398	472	1240	913	696
ENSECAG00000002156	0	0	0	1	2	1	1	0	0
ENSECAG00000002157	0	0	0	0	0	4	0	0	1
ENSECAG00000002165	6	3	0	0	0	1	2	0	0
ENSECAG00000002169	0	0	0	0	0	0	0	0	0
ENSECAG00000002171	1	3	3	1	4	4	5	2	4
ENSECAG00000002173	1576	1791	1165	790	894.339	1109	1675	1821	1031
ENSECAG00000002184	0	0	44.29	55.41	26.48	36.039	0	0	28.541
ENSECAG00000002185	0	0	0	7	9	1	0	0	0
ENSECAG00000002186	260	309	51	29	47	21	73	61	48
ENSECAG00000002187	284.216	286.941	121.363	201.969	190.723	199.613	306.264	213.26	135.14
ENSECAG00000002188	1	0	2	2	1	0	1	0	1
ENSECAG00000002189	0	0	0	0	0	0	0	0	0
ENSECAG00000002193	258	308	215.997	231	193	271	244	271	168
ENSECAG00000002195	0	0	0	0	0	0	0	0	0
ENSECAG00000002196	0	0	0	3.001	3	1	0	0	1
ENSECAG00000002197	20	21	8	15	27	3	34	21	13
ENSECAG00000002199	2055	2533	967	477	329	296	1556	913	377
ENSECAG00000002201	13197.5	15025.9	9468.15	11348.6	13282.4	11098.8	17100.2	14354.8	8134.02
ENSECAG00000002206	8	5	7	14	64	41	1	0	4
ENSECAG00000002207	0	0	0	0	0	0	0	0	0
ENSECAG00000002211	2088	1420	548	1	38	1	131	47	29
ENSECAG00000002212	323	349	203	70	68	62	383	451	258
ENSECAG00000002222	275	353	133	198	165	197	275	243	117
ENSECAG00000002223	0	0	0	4137.86	54.828	101.514	0	0	0
ENSECAG00000002225	216	421	358	68	114	81	1497	2118	1099
ENSECAG00000002226	13	13	3	1	3	2	24	14	3
ENSECAG00000002228	0	0	0	0	0	0	0	0	0
ENSECAG00000002231	0	0	0	0	0	0	0	0	0
ENSECAG00000002233	4248	6175	2400	1479	1532	1056	5219	3071	1457
ENSECAG00000002234	0	0	0	2	0	0	0	0	0
ENSECAG00000002235	417	599	185	204	295	205	397	355	159
ENSECAG00000002236	0	0	0	0	0	0	0	0	0
ENSECAG00000002238	241	165	60	83	98	72	116	72	60
ENSECAG00000002246	0	0	0	0	0	0	0	0	0
ENSECAG00000002249	0	0	0	0	0	0	0	0	0
ENSECAG00000002250	527	395	259	187	362	165	236	173	110
ENSECAG00000002251	1702	3144	912	0	109	0	1378	972	523
ENSECAG00000002252	0	0	0	0	0	0	0	0	0
ENSECAG00000002256	5.651	1.546	0	13817.6	8733.34	5499.11	0	0	0
ENSECAG00000002257	0	0	0	3	2	0	0	0	0
ENSECAG00000002259	0	0	0	0	0	0	0	0	0
ENSECAG00000002260	0	0	0	0	0	1	0	0	0
ENSECAG00000002263	760	596	358	881	912	823	567	471	248
ENSECAG00000002264	3	5	0	0	1	0	1	0	0
ENSECAG00000002265	257	297	197	207	191	199	317	276	155
ENSECAG00000002267	1014	938	603	697	717	648	729	746	428
ENSECAG00000002280	1062	1014	524	1004	706.001	876	787	785	512
ENSECAG00000002281	699	783	447	626	741	765	756	715	488
ENSECAG00000002284	573	526	282	86	163	142	623	418	307
ENSECAG00000002291	0	0	0	0	0	0	0	0	0
ENSECAG00000002297	0	7.422	0	0	12.884	0	0	0	5.087
ENSECAG00000002300	0	0	0	0	0	0	0	0	0
ENSECAG00000002306	1357	823	444	526	630	439	640	447	292
ENSECAG00000002308	7	3	4	0	0	0	0	1	0
ENSECAG00000002313	106	121	66	0	4	0	92	95	70
ENSECAG00000002317	113	169	109	131	106	159	144	187	105
ENSECAG00000002318	0	0	0	0	0	0	0	0	0
ENSECAG00000002320	267	289	163	295	300	304	401	254	123
ENSECAG00000002321	1582	1649	795.001	894	838	754.001	1297	1301	861
ENSECAG00000002323	88	114	47	37	25	34	84	86	50
ENSECAG00000002332	0	0	0	0	0	0	0	0	0
ENSECAG00000002338	0	0	0	2	1	1	0	0	0
ENSECAG00000002346	0	0	0	143	65	140	0	0	0
ENSECAG00000002347	0	0	0	0	0	0	0	0	0
ENSECAG00000002350	3951	4376	1746	1732	2727	1276	3485	2994	1126
ENSECAG00000002358	0	0	0	0	0	1	0	1	1
ENSECAG00000002359	0	0	0	0	0	0	0	0	0
ENSECAG00000002361	0	0	0	0	0	0	0	0	0
ENSECAG00000002362	408.001	309.001	115	117	140	194	223	148	68
ENSECAG00000002364	0	0	0	0	0	0	0	0	0
ENSECAG00000002366	1.45	0	1.569	0	0	12.094	0	10.406	1.724
ENSECAG00000002370	0	0	0	0	0	0	0	0	0
ENSECAG00000002373	7	8	1	3	3	1	7	5	2
ENSECAG00000002374	0	1	1	116	280	199	1	0	0
ENSECAG00000002376	1	0	0	0	0	0	0	2	0
ENSECAG00000002377	181	333	113	132	113	98	262	273	129
ENSECAG00000002378	70	69	30	37	60	57	100	94	47
ENSECAG00000002379	441	444	288	125	142	152	377	491	273
ENSECAG00000002380	523	497	326	227	241	199	478	351	245
ENSECAG00000002389	322	312	125	0	22	5	539	218	110
ENSECAG00000002390	47	27	32	113	161.981	281	16	21	11
ENSECAG00000002394	0	0	0	0	0	0	0	0	0
ENSECAG00000002399	0	0	0	0	0	0	0	0	0
ENSECAG00000002400	622	610	326.999	2523	1959	2420	493	611	277
ENSECAG00000002401	34	26	26	5	7	14	17	16	12
ENSECAG00000002402	1232.56	784.514	293.011	652.083	788.524	586.298	662.756	359.452	275.032
ENSECAG00000002408	175	262	135	147	144	166	231	171	103
ENSECAG00000002410	19	35	26	5	9	11	42	27	21
ENSECAG00000002411	2	2	0	0	0	0	0	0	0
ENSECAG00000002413	3	13	1	2	7	1	3	0	0
ENSECAG00000002414	117	157	73	30	30	17	131	108	61
ENSECAG00000002415	3	1	1	0	0	0	0	1	0
ENSECAG00000002417	2	10	2	0	0	0	1	0	0
ENSECAG00000002421	0	0	0	0	0	0	0	0	0
ENSECAG00000002425	68	102	49	155	94	95	45	35	10
ENSECAG00000002428	460	457	240	286	279	259	422	338	229
ENSECAG00000002429	356	213	56	75	49	49	68	287	102
ENSECAG00000002430	174	77	203	0	6	5	623	499	417
ENSECAG00000002437	467	939	788	525	525	398	1238	1244	790
ENSECAG00000002438	0	0	0	0	2	1	0	0	0
ENSECAG00000002448	0	0	0	0	0	0	0	0	0
ENSECAG00000002451	0	0	0	0	0	0	0	0	0
ENSECAG00000002455	93.999	87	61	19	41	27	119	182	71
ENSECAG00000002456	293	340	92	104	80	99	297	219	146
ENSECAG00000002457	0	0	0	0	0	0	0	0	0
ENSECAG00000002458	4	1	1	1	0	0	6	5	1
ENSECAG00000002463	0	0	0	0	0	0	0	0	0
ENSECAG00000002472	238	255	141	10	15	10	260	292	134
ENSECAG00000002478	0	0	0	0	0	0	0	0	0
ENSECAG00000002481	0	2.001	5.024	6.354	4.075	9.174	1.003	1	2
ENSECAG00000002490	116	131	104	413	179	254	95	87	56
ENSECAG00000002491	380	437	325	195	197	245	614	303	286
ENSECAG00000002496	124	166	99	81	73	95	133	140	67
ENSECAG00000002502	0	0	0	0	0	0	0	0	0
ENSECAG00000002508	8	22	2	270	297	273	3	1	4
ENSECAG00000002509	0	0	0	0	0	0	0	0	0
ENSECAG00000002513	670	404	171	127	182	102	409	216	166
ENSECAG00000002514	0	0	0	0	0	0	0	0	0
ENSECAG00000002515	0	0	0	0	0	0	0	0	0
ENSECAG00000002519	0	0	1	0	0	0	1	1	0
ENSECAG00000002520	492	334	324	158	175	82	303	458	120
ENSECAG00000002521	2064	2037	1107	523	531.999	589	2135	1682	751
ENSECAG00000002522	167	293	106	834	946.001	875.999	652.001	809.001	288.001
ENSECAG00000002523	10	15	5	279	290	154	0	1	1
ENSECAG00000002537	0	0	0	0	0	0	0	0	0
ENSECAG00000002538	0	0	0	1	0	0	0	0	0
ENSECAG00000002539	0	0	0	0	0	0	0	0	0
ENSECAG00000002540	0	0	0	0	0	0	0	0	0
ENSECAG00000002541	1037	1158	656.001	819	1064	856.001	1503	1086	530
ENSECAG00000002542	0	0	0	2	2	0	0	0	0
ENSECAG00000002544	6564	6628	2821	3733	4091	3864	7086	5204	2780
ENSECAG00000002548	79	90	24	0	2	1	27	8	2
ENSECAG00000002550	166.335	204.637	136.001	143.477	177.933	190.032	279.176	199.966	127.853
ENSECAG00000002551	3	0	0	9	10	11	0	1	2
ENSECAG00000002552	0	0	0	0	0	0	0	0	0
ENSECAG00000002556	442	493	172	127	98	134	426	377	219
ENSECAG00000002562	37	2	23	57	101	209	5	7	22
ENSECAG00000002566	0	0	0	0	0	0	0	0	0
ENSECAG00000002569	11	30	33	450	66	285	37	47	33
ENSECAG00000002570	218	50	25	15	12	6	373	297	104
ENSECAG00000002574	0	0	0	0	0	0	0	0	0
ENSECAG00000002578	2192	1717	904	552	819	721	1565	1104	910
ENSECAG00000002579	16	47	97	242	174	4	460	1119	151
ENSECAG00000002596	0	0	0	0	0	0	0	0	0
ENSECAG00000002597	21	52	46	11	17	11	115	107	46
ENSECAG00000002601	0	0	0	0	0	0	0	0	0
ENSECAG00000002607	504	518	212	807	339	9	419	381	188
ENSECAG00000002610	2	0	0	2	3	1	0	0	0
ENSECAG00000002611	650	672	365	445	455	438	673	573	360
ENSECAG00000002612	1	2	1	3	5	1	0	1	1
ENSECAG00000002616	0	0	0	0	0	0	0	0	0
ENSECAG00000002619	683	615	926	0	44	0	1280	713	583
ENSECAG00000002620	4	1	0	0	0	0	4	2	1
ENSECAG00000002623	7	10	3	10	6	11	21	6	5
ENSECAG00000002626	0	0	0	0	0	0	0	0	0
ENSECAG00000002632	17	14	23	31	32	51	8	14	12
ENSECAG00000002635	1046	864	458	400	334	339	484	366	189
ENSECAG00000002638	0	0	0	0	0	0	0	0	0
ENSECAG00000002645	17.8	23.667	23	5	14	24	23.318	29.455	11
ENSECAG00000002649	583.356	627.203	243.175	316.24	303.407	341.984	660.664	408.281	253.449
ENSECAG00000002652	195	280	120	122	111	157	443	304	175
ENSECAG00000002654	0	0	0	0	0	0	0	0	0
ENSECAG00000002658	0	1	0	1	0	1	0	0	0
ENSECAG00000002661	181	149	95	22	57	25	146	113	68
ENSECAG00000002668	655	680	413	608	431	394	1640	1013	525
ENSECAG00000002674	0	0	0	0	1	0	0	0	0
ENSECAG00000002675	238	142	61	56	70	46	84	63	66
ENSECAG00000002676	5187	5676	3059	1751	1650	1747	4015	2951	1865
ENSECAG00000002681	0	0	0	0	0	0	0	0	0
ENSECAG00000002683	0	0	0	0	0	0	0	0	0
ENSECAG00000002691	469	459	291	310	317	336	402	383	205
ENSECAG00000002692	0	0	0	0	0	1	0	0	0
ENSECAG00000002693	0	0	0	0	0	0	0	0	0
ENSECAG00000002695	5	2	0	0	1	1	3	0	0
ENSECAG00000002697	0	0	0	0	0	0	0	0	0
ENSECAG00000002700	103	130	50	6	38	0	136	111	67
ENSECAG00000002701	5554	6820	2320	1407	1278	1343	6019	6738	2505
ENSECAG00000002703	2	7	4	0	1	0	4	1	1
ENSECAG00000002706	193	262	83	129	243	130	84	71	32
ENSECAG00000002707	0	0	0	0	7	1	0	0	0
ENSECAG00000002709	0	0	0	0	0	0	0	0	1
ENSECAG00000002710	0	0	0	0	2	3	0	0	0
ENSECAG00000002711	0	0	0	0	0	0	0	0	0
ENSECAG00000002714	0	2	0	0	2	0	0	0	0
ENSECAG00000002715	1063	1298	624	778	793	585	1302	1038	524.999
ENSECAG00000002716	575	624	477	89	134	113	419	832	355
ENSECAG00000002719	0	0	0	0	0	0	0	0	0
ENSECAG00000002721	0	0	0	0	0	0	0	0	0
ENSECAG00000002724	0	0	0	0	0	0	0	0	0
ENSECAG00000002727	0	0	0	0	0	0	0	0	0
ENSECAG00000002730	0	0	0	0	0	0	0	0	0
ENSECAG00000002732	2449	2874	1299	1353	1101	1361	2499	2211	1106
ENSECAG00000002744	5	2	1	1	37	0	0	0	0
ENSECAG00000002745	313	380	203	95	166	124	330	317	171
ENSECAG00000002746	257	272	156.999	144	144	135	223	209.001	147.999
ENSECAG00000002749	0	0	0	0	0	0	0	0	0
ENSECAG00000002750	4.459	3.574	0	1.784	0	1.09	1.106	3.576	0
ENSECAG00000002752	0	0	0	1	0	0	1	0	0
ENSECAG00000002755	0	0	2	0	0	0	0	0	0
ENSECAG00000002756	346	328	122.999	114	178	124.001	364	345	194
ENSECAG00000002758	2259	2214	1220	517	951	898	2786	2429	1206
ENSECAG00000002759	146	180	101	94	92	131	204	147	71
ENSECAG00000002761	0	0	0	0	0	0	0	0	0
ENSECAG00000002764	0	0	0	0	0	0	0	0	0
ENSECAG00000002769	0	0	0	0	0	0	0	0	0
ENSECAG00000002779	0	0	0	0	0	0	0	0	0
ENSECAG00000002780	0	0	0	0	7	1	0	0	0
ENSECAG00000002782	0	3	1	0	0	0	1	0	0
ENSECAG00000002783	1645	1265	578	407	397	383	721	716	487
ENSECAG00000002784	0	0	0	1	0	1	0	0	0
ENSECAG00000002790	0	0	0	0	0	0	0	0	0
ENSECAG00000002796	0	0	0	0	0	0	0	0	0
ENSECAG00000002797	127	104	74	2	13	7	89	38	41
ENSECAG00000002798	1525	2035	1019	314.999	349	387	2191	1462	867
ENSECAG00000002810	21	14	74	169	137	217.001	65	144	34.001
ENSECAG00000002811	0	0	0	0	0	0	0	0	0
ENSECAG00000002814	2201	2904	1035	841	1004	887	1882	1435	646
ENSECAG00000002816	593	747	387.001	147	215	247.999	693	627	282
ENSECAG00000002819	0	0	0	0	0	0	0	0	0
ENSECAG00000002823	74	96	60	0	4	0	13	64	34
ENSECAG00000002827	0	0	0	60	79	5	0	0	0
ENSECAG00000002830	1481	1289	837	882	900	639	1560	1298	790
ENSECAG00000002831	63.998	57.998	17.998	10.998	11	18.999	85.998	38.999	7.999
ENSECAG00000002833	492	532	322	105	157	207	595	543	320
ENSECAG00000002836	0	0	1	0	0	0	0	0	0
ENSECAG00000002842	123.487	111.008	76.002	35.551	51.216	41.103	190.402	253.001	174.982
ENSECAG00000002844	2.244	2.596	1.101	0	0	2.394	1.26	1.175	3.949
ENSECAG00000002847	462	390	210	231	297	202	390	271	238
ENSECAG00000002855	1570	1725	573	62	161	199	1524	1537	636
ENSECAG00000002856	1437	1301	661	604	722	597	1256	846	609
ENSECAG00000002857	0	0	0	0	0	0	0	0	0
ENSECAG00000002866	1892	1091	521	127	170	109	544	377	294
ENSECAG00000002867	209.989	212	38	213	571.901	161	13	44	1
ENSECAG00000002868	1	0	0	0	1	0	0	0	0
ENSECAG00000002874	1	0	1	0	3	0	0	0	0
ENSECAG00000002876	426	469	269	251	196	251	612	358	227
ENSECAG00000002887	5	3	6	2	1	1	2	1	2
ENSECAG00000002889	2765	2907	1608	793	935	855	2070.92	2035	1183
ENSECAG00000002892	935	651	226	428	466	393	491	240	287
ENSECAG00000002893	0	0	0	0	0	0	0	0	0
ENSECAG00000002896	33	8	41	0	11	0	17	4	0
ENSECAG00000002900	0	0	0	0	0	0	0	0	0
ENSECAG00000002901	0	0	0	0	0	0	0	0	0
ENSECAG00000002903	0	0	0	0	0	0	0	0	0
ENSECAG00000002905	33	33	30	4	1	12	84	108	22
ENSECAG00000002911	451	587	276	122	165	143	618	638	275
ENSECAG00000002916	0	0	0	0	0	0	0	0	0
ENSECAG00000002917	18	23	12	9	7	25	26	7	5
ENSECAG00000002918	148	274	30	0	3	0	5	1	1
ENSECAG00000002919	3715	3071	1930	2143	1989	1058	3279	2815	1993
ENSECAG00000002920	1228	1608	863	634	819	609.999	1738	1744	1089
ENSECAG00000002922	0	0	0	0	0	0	0	0	0
ENSECAG00000002928	77	66	17	1	5	0	33	51	18
ENSECAG00000002931	1208	1126	476	84	132	96	1462	1307	758
ENSECAG00000002932	0	0	0	0	0	0	0	0	0
ENSECAG00000002934	2	1	2	0	1	0	29	27	1
ENSECAG00000002935	264	140	90	0	3	1	275	220	82
ENSECAG00000002936	335	448	213	256	241	225	330	314	216
ENSECAG00000002938	0	0	0	0	0	0	0	0	0
ENSECAG00000002941	23	13	41	0	2	0	13	36	9
ENSECAG00000002942	289	342	144	146	145	204	408	336	126
ENSECAG00000002943	122	125	59	4	10	8	74	90	46
ENSECAG00000002944	1233	1141	562	494	563	510	1361	1113	649
ENSECAG00000002945	0	0	0	0	1	0	0	0	0
ENSECAG00000002951	0	0	0	0	0	0	0	0	0
ENSECAG00000002955	4225	1984	907	133	170	93	693	657	303
ENSECAG00000002958	13	34	9	1	1	0	17	15	8
ENSECAG00000002962	1129	879	300	0	22	0	106	22	28
ENSECAG00000002963	0	0	0	0	0	0	0	0	0
ENSECAG00000002969	0	0	0	0	0	0	0	0	0
ENSECAG00000002971	1	3	2	0	0	1	1	0	3
ENSECAG00000002972	1361	1936	675	514	527	606	1779	1463	832
ENSECAG00000002977	0	1	6	0	0	0	3	4	7
ENSECAG00000002978	0	0	0	0	1	0	0	0	0
ENSECAG00000002983	0	0	0	0	0	0	0	0	0
ENSECAG00000002984	0	0	0	0	0	0	0	0	0
ENSECAG00000002986	171	434	287	234	274	661	518	514	238
ENSECAG00000002987	1256	1249	765	372	404	432	954	743	409
ENSECAG00000002988	1	0	0	0	3	0	11	14	4
ENSECAG00000002989	0	0	0	0	0	0	0	0	0
ENSECAG00000002992	467	523	264	329	224	132	866	515	323
ENSECAG00000003000	0	1	0	0	0	0	0	0	0
ENSECAG00000003001	117.999	64	52	58	38	53	142	143	81.001
ENSECAG00000003002	7197	10923	4646	7406	6770	6303	11343	8152	2726
ENSECAG00000003006	0	0	0	0	0	0	1	0	0
ENSECAG00000003007	110	109	84	10	6	3	145	128	75
ENSECAG00000003011	24	17	11	2	7	1	5	2	1
ENSECAG00000003013	418	387	239	458	370	284	389	410	244
ENSECAG00000003015	3138	1749	248	66	322	135	175	18	57
ENSECAG00000003017	523	505	284	207	289	197	631	521	335
ENSECAG00000003025	534	456	276	0	28	0	249	247	142
ENSECAG00000003027	152	118	57	0	5	1	126	8	19
ENSECAG00000003028	0	0	0	0	0	0	0	0	0
ENSECAG00000003029	253	137	59	74	67	39	105	57	37
ENSECAG00000003030	10049	10557	4673	3371	3550	2638	8552	8198	4483
ENSECAG00000003033	1	0	0	0	0	0	0	0	0
ENSECAG00000003034	58	92	54	43	33	53	138	109	42
ENSECAG00000003040	0	0	0	0	0	10.146	0	0	0
ENSECAG00000003045	161	259	170	0	9	0	491	450	189
ENSECAG00000003048	0	0	0	0	0	0	0	0	0
ENSECAG00000003049	147	161	104	117	162	90	175	111	49
ENSECAG00000003050	0	2	1	0	0	0	0	0	0
ENSECAG00000003051	562	615	250	915	532	855	688	818	397
ENSECAG00000003053	0	0	0	3	6	4	0	1	0
ENSECAG00000003054	0	2	0	1	0	1	0	0	1
ENSECAG00000003055	3667	3823	1988	782	911	825	5110	2029	1482
ENSECAG00000003056	1	0	2	0	0	0	4	0	0
ENSECAG00000003066	2	0	2	0	0	0	0	6	4
ENSECAG00000003067	0	1	1	4	24	48	0	5	5
ENSECAG00000003068	0	0	0	0	0	0	0	2	0
ENSECAG00000003072	580	393	128	332	571	501	103	22	12
ENSECAG00000003075	104	128	79	67	61	85	130	91	49
ENSECAG00000003078	32	85	33	0	5	0	6	0	0
ENSECAG00000003079	13936	11947	5483	2822	3457	2484	9858	11488	7253
ENSECAG00000003080	1174	1242	620	898	867	869	1008	1243	709
ENSECAG00000003083	0	1	0	257	262	247	0	0	0
ENSECAG00000003088	0	0	0	0	0	0	0	0	0
ENSECAG00000003090	0	0	0	0	0	0	0	0	0
ENSECAG00000003091	1261.27	1241.23	531	699	655	675.994	1110.48	892.105	456
ENSECAG00000003092	0	0	0	0	0	0	0	0	0
ENSECAG00000003094	1	0	0	0	0	0	0	0	0
ENSECAG00000003099	0	0	0	0	0	0	0	0	0
ENSECAG00000003102	0	0	0	0	0	0	0	0	0
ENSECAG00000003103	2571	2935	1445	1261	1371	1365	3297	2605	1343
ENSECAG00000003104	124	114	65	301	290	206	164	165	88
ENSECAG00000003105	0	0	0	0	0	0	0	0	0
ENSECAG00000003106	148	98	11	0	1	0	6	0	1
ENSECAG00000003112	1	0	0	0	0	0	2.003	0	1
ENSECAG00000003113	2287	2084	1213	1236	1630	1639	2218	1646	1092
ENSECAG00000003116	183	188	87	125	127	124	215	182	116
ENSECAG00000003118	716.607	596.396	214.914	273.557	356.965	308.972	495.217	415.081	257.633
ENSECAG00000003121	32087	37752.8	22888.8	15252.2	12695	14327.9	60919.6	40137.7	20976.8
ENSECAG00000003122	576	541	277	250	276	289	576	405	225
ENSECAG00000003123	0	0	0	0	0	0	0	0	0
ENSECAG00000003124	1	3	0	2	66	14	1	2	0
ENSECAG00000003130	0	0	0	3	1	3	0	1	0
ENSECAG00000003137	51.205	167.829	97.307	0	6	1	386.355	431.625	143.174
ENSECAG00000003138	66	48	47	78	96	113	78	69	43
ENSECAG00000003142	1	1	0	0	0	1	1	1	0
ENSECAG00000003146	461.001	653	276	169	169	200	525	467.999	239
ENSECAG00000003150	0	0	0	0	0	0	1	5	0
ENSECAG00000003151	1	0	1	8	2	2	0	0	0
ENSECAG00000003156	0	0	0	0	0	0	0	0	0
ENSECAG00000003157	1179	1385	791	533	700.999	612.001	1625	1785	829
ENSECAG00000003158	69	78	38	38	30	48	33	37	30
ENSECAG00000003159	96	134	37	81	58	46	80	98	31
ENSECAG00000003160	75	99	49	21	26	19	89	75	43
ENSECAG00000003167	110	48	29	0	3	0	65	11	9
ENSECAG00000003173	0	0	0	0	1	0	0	0	0
ENSECAG00000003177	0	0	0	0	0	0	0	0	0
ENSECAG00000003178	0	0	0	0	1	1	1	1	0
ENSECAG00000003179	135	169	123	50	53	40	207	236	168
ENSECAG00000003181	0	0	0	0	0	0	0	0	0
ENSECAG00000003182	14	25	14	21	34	17	23	17	13
ENSECAG00000003192	0	0	1	0	0	0	1	0	0
ENSECAG00000003193	394	790	110	114	152	170	85	103	70
ENSECAG00000003199	53	79	37	49	81	73	150	73	42
ENSECAG00000003201	136	178	181	0	10	0	690	971	819
ENSECAG00000003205	0	0	0	1.048	0	0	0	0	0
ENSECAG00000003209	33	40	23	26	23	39	59	55	32
ENSECAG00000003211	54	55	28	59	73	77	36	52	28
ENSECAG00000003217	0	0	0	0	0	0	0	0	0
ENSECAG00000003222	0	0	0	0	0	0	0	0	0
ENSECAG00000003227	0	0	0	0	0	0	1	0	0
ENSECAG00000003229	4300	3686	1838	2760	2894	2573	2832	2323	1231
ENSECAG00000003230	23	96	41	0	4	6	170	97	74
ENSECAG00000003235	984	590	313	240	279	178	585	326	354
ENSECAG00000003236	360	393	174	229	204	226	280	294	186
ENSECAG00000003237	1384	1445	700	877	945	817	1019	981	500
ENSECAG00000003238	2185	2324	1075	872	908	714.999	2534	2344	1141
ENSECAG00000003239	1	0	0	1	6	4	0	0	0
ENSECAG00000003240	0	0	0	0	0	0	0	0	0
ENSECAG00000003241	1	1	4	48	71	50	3	3	1
ENSECAG00000003245	0	0	0	0	3.5	0	0	2.621	0
ENSECAG00000003249	113	156	98	61	61	48	173	121	71
ENSECAG00000003252	1	1	0	0	0	0	0	1	1
ENSECAG00000003253	461	475	243	124	105	85	412	425	231
ENSECAG00000003257	262	253	106	230	201	206	201	211	132
ENSECAG00000003259	102	77	85	48	47	70	203	233	61
ENSECAG00000003260	19	41	15	0	0	0	48	590	243
ENSECAG00000003261	3.94	2.297	0	0	1.239	3.858	0	6.773	2.003
ENSECAG00000003264	0	0	0	0	0	0	0	0	0
ENSECAG00000003266	78	44	14	0	1	0	7	1	0
ENSECAG00000003268	0	0	0	0	0	0	0	0	0
ENSECAG00000003269	0	0	2	0	0	2	0	0	0
ENSECAG00000003270	0	0	0	0	0	0	0	0	0
ENSECAG00000003271	4424	3823	2002	2411	2246	2015	3158	3450	1656
ENSECAG00000003274	45.564	84.518	35.848	72.715	48.752	39.888	178.982	146.603	64.908
ENSECAG00000003277	1967	1872	503	111	117	64	272	179	163
ENSECAG00000003278	75	78	42	0	6	1	74	79	100
ENSECAG00000003288	0	0	0	0	0	0	0	0	0
ENSECAG00000003289	0	0	3	1	4	1	3	0	0
ENSECAG00000003291	45	35	50	15	21	28	35	29	28
ENSECAG00000003305	0	0	0	0	0	0	1	0	0
ENSECAG00000003310	89	1017	99	2885	4743	1839	216	292	92
ENSECAG00000003311	0	0	0	1	0	3	0	2	0
ENSECAG00000003312	588	745	353	433	448.999	370	871.999	684	356
ENSECAG00000003314	209	165	126	29	60	16	238	166	100
ENSECAG00000003315	784	770	615	480	261	434	493	374	298
ENSECAG00000003317	0	0	0	0	0	0	0	0	0
ENSECAG00000003318	1	0	0	2	3	1	0	7	0
ENSECAG00000003319	174	265	101	74	49	60	221	219	119
ENSECAG00000003326	0	0	0	0	0	0	0	0	1
ENSECAG00000003330	117	135	86	13	21	25	213	199	78
ENSECAG00000003331	245	332	251	0	15	1	227	204	126
ENSECAG00000003332	828	907	671	535	704	391	1156	748	462
ENSECAG00000003335	7	4.881	0.967	2.071	2.001	10	5	4	1.076
ENSECAG00000003345	47101	65423	41432	21502	26009	20711	94545	85692	37524
ENSECAG00000003353	7	3	0	1	16	24	3	2	3
ENSECAG00000003354	3	1	2	2	1	4	2	0	3
ENSECAG00000003355	1	0	2	0	0	0	0	0	0
ENSECAG00000003357	906	876	480	215	269	234	870	742	497
ENSECAG00000003363	634	446	327	308	244	243	508	467	292
ENSECAG00000003367	156	117	51	26	30	23	128	71	88
ENSECAG00000003368	5355	6283	2424	2874	2938	2896	4844	3434	2009
ENSECAG00000003372	0	0	0	0	0	0	0	0	0
ENSECAG00000003379	0	0	0	0	0	0	0	0	0
ENSECAG00000003381	0	0	0	0	0	0	0	0	0
ENSECAG00000003385	0	0	0	0	0	0	0	0	0
ENSECAG00000003386	112	137	56	0	4	0	114	195	104
ENSECAG00000003387	1261	1457	881	882	875	847	1249	915	482
ENSECAG00000003388	1083	963	701	540	591	538	1115	1035	531.987
ENSECAG00000003389	0	0	0	0	0	1	0	0	0
ENSECAG00000003397	0	0	0	0	0	0	0	0	0
ENSECAG00000003398	2543	2980	1731	1684	1975	836	2324	1936	1387
ENSECAG00000003410	0	0	0	0	0	0	0	0	0
ENSECAG00000003415	1	0	0	2	2	0	0	0	0
ENSECAG00000003416	0	0	0	0	0	0	0	0	0
ENSECAG00000003417	4	17	35	0	1	0	19	3	0
ENSECAG00000003418	15	110	6	6	32	0	6	1	0
ENSECAG00000003425	0	0	0	0	0	0	0	0	0
ENSECAG00000003426	28.048	30.066	29.381	12	12.175	5.063	22.105	24	23.21
ENSECAG00000003427	362	268	137	196	233	197	391	270	168
ENSECAG00000003428	32921.9	36202	21740.8	32588	29641.9	21137.8	38922	32535	14284.1
ENSECAG00000003430	1.04	0	0	1.428	1.141	0	1.205	3.375	0
ENSECAG00000003436	144	158	94	91	72	136	202	161	106
ENSECAG00000003437	0	0	0	0	0	0	0	0	0
ENSECAG00000003439	0	0	0	0	0	0	0	0	0
ENSECAG00000003442	0	0	0	0	0	0	0	0	0
ENSECAG00000003445	252	250.001	119.001	6	26	5	147.001	99	42
ENSECAG00000003447	0	0	0	0	0	0	0	0	0
ENSECAG00000003448	548	566	264	154	167	181	334	325	183
ENSECAG00000003452	51	56	35	0	2	0	21	10	24
ENSECAG00000003454	0	0	2.196	0	2.218	0	0	0	0
ENSECAG00000003455	3.943	0	1.496	0	0	0	0	0	0
ENSECAG00000003460	207	161	88	141	179	133	150	93	47
ENSECAG00000003462	1590	1153	828.001	343.999	176.001	112	1729	2268	1244
ENSECAG00000003466	0	0	0	0	1	0	0	0	0
ENSECAG00000003470	17	23	15	3	1	4	29	15	10
ENSECAG00000003471	1251	1324	808	707	800	845	1256	1121	687
ENSECAG00000003473	3300	2337	956	428	506	353	1549	1473	636
ENSECAG00000003474	263	197	214	234	280	310	422	278	153
ENSECAG00000003478	0	0	0	1	0	1	0	0	0
ENSECAG00000003481	10	13	1	0	0	0	3	11	3
ENSECAG00000003482	0	0	0	0	0	0	0	0	0
ENSECAG00000003485	16	0	0	0	0	0	0	1	0
ENSECAG00000003494	0	0	0	0	0	0	0	0	0
ENSECAG00000003495	286	129	218	200	174	148	458	336	290
ENSECAG00000003499	0	0	0	0	0	0	0	0	0
ENSECAG00000003501	15	14	0	0	0	2	20	20	2
ENSECAG00000003502	223	209	122	116	141	120	243	200	136
ENSECAG00000003503	784.001	801	400	449	520	485	929	702	478
ENSECAG00000003510	860	885	414	1117	847	975	795	558	391
ENSECAG00000003511	0	0	0	0	0	0	0	0	0
ENSECAG00000003512	744	741	506	467	372	358	912	586	407
ENSECAG00000003513	0	0	1	0	0	0	0	0	0
ENSECAG00000003514	23.668	20.138	13.016	14.562	13.806	10.64	15.613	17.184	10.663
ENSECAG00000003515	1	0	0	0	0	0	0	0	0
ENSECAG00000003516	1536	1966	667	895	711	764	1317	1171	345
ENSECAG00000003517	0	0	0	0	0	0	0	0	0
ENSECAG00000003520	9.806	1.647	4.606	8.256	7.072	3.104	8.386	0	5.248
ENSECAG00000003526	0	0	0	0	0	0	0	0	0
ENSECAG00000003528	0	0	0	0	0	0	0	0	0
ENSECAG00000003531	0	0	0	0	0	0	0	0	0
ENSECAG00000003532	543	811	387	19	73	19	822	866	432
ENSECAG00000003535	417	360	156	14	11	5	287	322	142
ENSECAG00000003539	223	283	142	177	225	196	324	243	135
ENSECAG00000003545	0	0	0	0	0	0	0	0	0
ENSECAG00000003546	10	5	9	1	1	2	4.003	10	7.513
ENSECAG00000003550	5	0	5	14	17	14	8	8	0
ENSECAG00000003551	1	2	2	1	0	0	5	3	3
ENSECAG00000003553	0	0	0	1	0	0	1	10	0
ENSECAG00000003554	128.001	41	68	47	42	17	10	70	29
ENSECAG00000003561	344	357	157	143	221	149	347	244	154
ENSECAG00000003563	64	1290	5	2795	3971	328	6	6	1
ENSECAG00000003565	1	0	0	527	471	257	0	0	0
ENSECAG00000003567	0	0	0	0	0	0	0	0	0
ENSECAG00000003569	1433	1072	499	160	206	98	564	347	214
ENSECAG00000003570	147	99	91	235	241	244	200	146	84
ENSECAG00000003573	0	2	0	69	74	49	2	1	0
ENSECAG00000003575	0	0	0	0	0	0	0	0	0
ENSECAG00000003576	0	0	0	0	0	0	0	0	0
ENSECAG00000003580	623	466	430	709	586	612	766	413	618
ENSECAG00000003581	51	75	43	105	135.021	116	69	78.82	43
ENSECAG00000003585	7.24	16.276	3.243	14.244	15.699	19.888	13.633	7.388	7.923
ENSECAG00000003588	0	0	0	0	0	0	0	0	0
ENSECAG00000003591	176	209	195	84	69	143	324	146	140
ENSECAG00000003592	1867	1704	836	481	634	565	1614	1514	838
ENSECAG00000003599	430	370.001	167	96	101	80.001	185	176	148
ENSECAG00000003600	472	517	251	234	273	231	467	329	209
ENSECAG00000003601	3702	3264	1604	1732	1765	1819	2888	2227	1447
ENSECAG00000003602	4	10	1	4	4	6	0	6	1
ENSECAG00000003604	0	0	0	0	0	0	0	0	0
ENSECAG00000003606	30	183	1024	1	9	0	1651	1682	644
ENSECAG00000003607	0	0	0	0	0	0	0	0	0
ENSECAG00000003617	97	138	49	31	49	46	165	129	57
ENSECAG00000003618	1	0	0	0	0	1	0	0	2
ENSECAG00000003619	1090	988	491.001	251	460	421	1109	1323	647
ENSECAG00000003621	493	474	256	317	314	269	429	297	222
ENSECAG00000003626	15	18	15	11	12	4	34	26	15
ENSECAG00000003629	0	0	0	1	0	2	1	0	0
ENSECAG00000003631	0	0	0	0	0	0	0	0	0
ENSECAG00000003632	1589	1826	728	671	589	716	1925	2319	926
ENSECAG00000003633	154.032	89.057	85.387	27.704	17.79	43.728	130.902	160.888	88.486
ENSECAG00000003634	717	570	181	107	145	107	445	209	117
ENSECAG00000003636	562	1967	145	1266	1113	681	260	629	249
ENSECAG00000003639	0	0	0	0	0	0	0	0	0
ENSECAG00000003640	0	0	0	0	0	0	0	0	1
ENSECAG00000003643	0	0	0	0	0	0	0	0	0
ENSECAG00000003653	0	0	0	0	0	0	0	0	0
ENSECAG00000003655	8.262	10.568	10.664	21.8	14.227	24.279	7.49	1.085	11.979
ENSECAG00000003656	5	6	3	22	76	8	2	0	0
ENSECAG00000003657	0	0	0	0	0	0	0	0	0
ENSECAG00000003664	0	1	3	0	0	0	1	2	1
ENSECAG00000003667	619	470	252	310	294	349	605	424	227
ENSECAG00000003668	2	16	1	0	0	0	1	3	2
ENSECAG00000003669	110	1127	35	16	12	22	136	70	48
ENSECAG00000003677	0	0	0	0	0	0	0	0	0
ENSECAG00000003681	276.975	337.648	397.026	339.502	424.343	337.857	337.996	238.742	313.51
ENSECAG00000003682	6	8	0	2	25	1	5	1	1
ENSECAG00000003691	0	0	0	2	2	1	0	0	1
ENSECAG00000003698	0	1.254	0	0	0	0	0	0	0
ENSECAG00000003701	0	0	0	0	0	0	0	0	0
ENSECAG00000003702	0	0	0	0	0	0	0	0	0
ENSECAG00000003704	0	0	0	269	228	215	0	0	0
ENSECAG00000003714	0	0	0	0	0	0	0	0	0
ENSECAG00000003717	11	30	7	2	1	1	28	15	15
ENSECAG00000003718	0	0	0	0	0	0	0	0	0
ENSECAG00000003721	0	0	0	0	0	0	0	0	0
ENSECAG00000003722	213	166	122	61	76	114	169	152	105
ENSECAG00000003725	20	23	20	28	26	30	55	41	15
ENSECAG00000003734	0	0	0	0	0	0	0	0	0
ENSECAG00000003735	55	37	25	2	23	6	53	24	24
ENSECAG00000003736	486	505	275	233	219	184	387	270	213
ENSECAG00000003748	7	22	2	3	7	2	326	113	64
ENSECAG00000003755	313	210	84	108	125	123	184	158	100
ENSECAG00000003757	0	1	0	0	0	0	0	0	0
ENSECAG00000003758	535	563	124	242	242	160	693	622	188
ENSECAG00000003759	516	503	273	538	469	382	598	596	326
ENSECAG00000003760	279	315	202	48	51	39	533	452	317
ENSECAG00000003761	359	325	199	0	20	0	400	392	160
ENSECAG00000003765	0	0	0	0	0	0	0	0	0
ENSECAG00000003766	263	280	147	161	172	157	300	201	165
ENSECAG00000003769	0	0	0	0	0	0	0	0	0
ENSECAG00000003770	415	336.999	187	273	310	247	300	228	212
ENSECAG00000003772	207	199	115	234	218	264	280	146	51
ENSECAG00000003774	0	0	0	0	0	0	0	0	0
ENSECAG00000003775	6911	8608	5137	3112	2856	2404	9855	8775	4877
ENSECAG00000003776	28	78	24	0	3	0	6	19	6
ENSECAG00000003779	0	0	0	0	0	0	0	0	0
ENSECAG00000003783	475.332	595.82	215.106	990.481	817.465	630.033	533.92	512.574	314.09
ENSECAG00000003789	1095	1636	674	540	506	412	1598	1137	574
ENSECAG00000003790	1099	1127	663	428	537	488	1644	1243	629
ENSECAG00000003791	395	327	240	142	169	137	335	347	220
ENSECAG00000003800	14	20	19	4	7	4	34	134	22
ENSECAG00000003802	1	0	0	2	1	0	0	0	0
ENSECAG00000003811	0	0	0	0	0	0	0	0	0
ENSECAG00000003816	4620	4743	2058	1549	1813	1802	5144	3821	1982
ENSECAG00000003822	78	114	42	54	58	63	134	87	51
ENSECAG00000003828	1.83	2.334	0	1.93	0	0	0	0	0
ENSECAG00000003831	145	135	111	241	184	163	222	187	115
ENSECAG00000003836	72	110	43	52	68	48	206	167	88
ENSECAG00000003837	1	0	0	0	7	0	1	1	0
ENSECAG00000003841	0	0	0	0	0	0	0	0	0
ENSECAG00000003843	0	0	0	0	0	0	0	0	0
ENSECAG00000003846	10	19	5	8	6	4	30	19	13
ENSECAG00000003856	0	0	0	0	0	0	0	0	0
ENSECAG00000003862	592	534	299	245	335	336	544	437	258
ENSECAG00000003863	6	6	4	2	1	0	15	10	11
ENSECAG00000003869	1733	1848	1023	1268	1249	1207	2012	1686	1224
ENSECAG00000003872	297	304	182	154	158	163	276	279	169
ENSECAG00000003881	0	0	0	0	0	0	0	0	0
ENSECAG00000003882	130.999	170	66	80	130	114	194.999	167	115.001
ENSECAG00000003884	0	0	0	0	0	0	0	0	0
ENSECAG00000003887	1821	2082	985	1497	1828	2086	1479	991	585
ENSECAG00000003905	114	124	67	68	77	58	132	129	69
ENSECAG00000003906	1	6	3	2	0	2	4	0	3
ENSECAG00000003916	564	605	311	242	248	217	545	417	300
ENSECAG00000003921	5943	3220	1600	0	173	1	697	41	63
ENSECAG00000003923	0	0	0	0	5.148	6.861	1	0	0
ENSECAG00000003925	18773.9	18292.9	6549.6	10043.8	6215.71	6304.31	10030.6	5810.22	5321.22
ENSECAG00000003929	0	0	0	0	0	0	0	0	0
ENSECAG00000003931	2767	3748	1553	2095	1710	1966	2766	2117	1172
ENSECAG00000003934	317.956	252.901	179.272	319	231	181	286.739	248.985	96
ENSECAG00000003943	119	147	59	30	43	18	149	120	53
ENSECAG00000003944	5.305	9.46	19.506	13.023	9.417	7.469	8.807	4.251	13.082
ENSECAG00000003947	3.034	1.94	0	6.149	1.155	3.066	2.159	0	3.061
ENSECAG00000003954	263	258	155	201	150	173	337	239	149
ENSECAG00000003955	350	466	232	14	34	4	676	452	175
ENSECAG00000003958	0	0	0	0	0	0	0	0	0
ENSECAG00000003961	220	298	192	72	70	50	268.001	291	160
ENSECAG00000003964	0	0	0	0	0	0	0	0	0
ENSECAG00000003965	1835	2420	901	530	552	586	2392	2010	1130
ENSECAG00000003966	189	323	410	34	144	79	585	485	451
ENSECAG00000003967	4094	4018	1874	962	1017	807	3760	3915	2302
ENSECAG00000003968	385.001	404	186	585	552	585	385.001	310.001	193
ENSECAG00000003975	0	0	0	0	0	0	0	0	0
ENSECAG00000003977	0	0	0	0	0	0	0	0	0
ENSECAG00000003978	0	1	0	0	0	0	0	0	0
ENSECAG00000003981	0	0	0	1	0	0	0	0	0
ENSECAG00000003982	6	14	7	0	0	0	18	9	3
ENSECAG00000003985	169	231.999	280	49	47	81.999	527	376	132
ENSECAG00000003986	0	0	0	0	0	0	0	0	0
ENSECAG00000003988	143	206	70	69	86	113.001	237	239	169
ENSECAG00000003990	0	0	0	0	1	0	0	0	0
ENSECAG00000003994	0	0	0	0	0	0	0	0	0
ENSECAG00000003995	321	340	155	188	174	233	284	287	176
ENSECAG00000003996	0	0	0	0	0	0	0	0	0
ENSECAG00000003997	12	16	11	0	1	0	15	6	2
ENSECAG00000003999	0	0	0	0	0	0	0	0	0
ENSECAG00000004005	934	518	305	234	259	202	344	257	298
ENSECAG00000004006	40	17	19	8	5	8	29	17	12
ENSECAG00000004007	29.563	16.055	5.696	5.366	0	14.267	4.178	7.59	6.231
ENSECAG00000004011	0	1.25	0	0	2.152	3.913	0	4.07	0.989
ENSECAG00000004016	7.235	2.487	7.639	7.222	21.052	14.983	4.558	11.824	0
ENSECAG00000004018	26.979	24.664	13.163	20.398	38.553	28.377	11.134	16.298	20.327
ENSECAG00000004020	209	230	104	0	13	1	277	271	143
ENSECAG00000004022	0	0	0	2	0	1	0	0	0
ENSECAG00000004023	626	577	249	280	256	294	494	392	228
ENSECAG00000004024	802	777	469	491	564	427.999	922	808	490
ENSECAG00000004025	996	1346	656	501	573	573	1238	1075	397
ENSECAG00000004027	13	9	5	3	1	1	85	30	4
ENSECAG00000004028	0	0	0	0	0	0	0	0	0
ENSECAG00000004031	962	622	202	43	48	16	309	360	112
ENSECAG00000004034	562	536	196	559	542	301.354	498	385	198
ENSECAG00000004039	0	0	0	0	0	0	0	0	0
ENSECAG00000004043	406	482	226	318	367	352	318	298	209
ENSECAG00000004044	108	112	31	49	83	68	69.001	76.001	56.999
ENSECAG00000004053	0	0	0	0	0	0	0	0	0
ENSECAG00000004054	0	0	0	0	0	0	0	0	0
ENSECAG00000004055	2092	2254	871	13	78	11	1250	1508	528
ENSECAG00000004060	0	0	5.093	1.412	2.02	0	0	1.262	0
ENSECAG00000004062	0	0	0	0	0	0	0	0	0
ENSECAG00000004065	0	1	0	0	0	0	0	0	0
ENSECAG00000004066	4	1	0	8	7	0	2	0	1
ENSECAG00000004072	0	0	0	0	0	0	0	0	0
ENSECAG00000004075	0	0	0	0	0	0	0	0	0
ENSECAG00000004076	0	0	0	0	0	0	0	0	0
ENSECAG00000004084	0	0	0	0	0	0	0	0	0
ENSECAG00000004085	6	26	19	17	11	31	25	19	21
ENSECAG00000004088	0	0	0	0	0	0	0	0	0
ENSECAG00000004090	0	0	0	0	0	0	0	0	0
ENSECAG00000004091	25	19	17	3	2	0	36	38	9
ENSECAG00000004092	39	33	20	57	5	23	18	7	1
ENSECAG00000004095	0	0	0	0	0	0	0	0	0
ENSECAG00000004097	0	0	0	0	0	0	0	0	0
ENSECAG00000004098	0	1	4	0	0	0	10	5	8
ENSECAG00000004099	3.354	3.777	2.728	2.226	2.98	2.362	6.481	3.72	1.001
ENSECAG00000004103	4	8	3	5	1	3	2	1	0
ENSECAG00000004107	1214	2465	1386	389	498	464	4593	3612	1595
ENSECAG00000004110	0	0	0	0	0	0	0	0	0
ENSECAG00000004117	10.692	0	12.045	12.518	8.573	0	11.598	0	7.956
ENSECAG00000004119	234	192	134	64	65	81	238	200	134
ENSECAG00000004120	143	250	129	54	62	91	228	231	119
ENSECAG00000004124	188	225	101	57	12	97	174	150	91
ENSECAG00000004131	0	0	0	0	0	0	0	0	0
ENSECAG00000004133	0	0	0	0	0	0	0	1	0
ENSECAG00000004135	3	1	1	0	0	1	2	41	50
ENSECAG00000004144	0	0	0	0	0	0	0	0	0
ENSECAG00000004145	0	0	0	0	1	0	0	0	0
ENSECAG00000004147	0	0	0	0	0	0	3	1	1
ENSECAG00000004150	37	57	28	67	135	35	32	19	10
ENSECAG00000004151	0	2	0	0	0	0	2	0	0
ENSECAG00000004152	238	231	136	1	13	2	161	187	126
ENSECAG00000004158	0	0	0	0	0	0	0	0	0
ENSECAG00000004159	2727	2227	1461	326	392	216	1968	1546	966
ENSECAG00000004160	6	3	3	7	5	8	3	3	0
ENSECAG00000004162	24	8	6	1	3	0	6	6	2
ENSECAG00000004167	215	184	67	51	40	47	162	185	90
ENSECAG00000004181	0	0	0	0	0	0	0	0	0
ENSECAG00000004185	0	0	0	0	0	0	0	0	0
ENSECAG00000004188	0	0	0	0	0	0	0	0	0
ENSECAG00000004191	0	0	0	0	0	0	0	0	0
ENSECAG00000004192	7	12	13	3	3	0	4	13	3
ENSECAG00000004201	0	0	0	2	0	1	0	0	0
ENSECAG00000004214	0	0	1	1	3	4	0	1	0
ENSECAG00000004215	0	0	0	0	1	0	0	0	0
ENSECAG00000004216	64607	84249	45461	1017	3917	1307	141981	143530	70429
ENSECAG00000004217	0	0	0	0	0	0	0	0	0
ENSECAG00000004218	774	922	455	581	622	639	1064	938	480
ENSECAG00000004219	0	1	1	0	0	0	1	3	1
ENSECAG00000004220	0	0	0	0	0	0	0	0	0
ENSECAG00000004224	970	705	390	566	603	427	747	662	432
ENSECAG00000004226	81	95	52	33	38	37	64	67	47
ENSECAG00000004228	20	20	28	2	22	4	28	7	6
ENSECAG00000004229	0	0	0	0	0	0	0	0	0
ENSECAG00000004232	93	121	52	60	128	32	102	97	57
ENSECAG00000004233	0	0	0	0	0	0	0	0	0
ENSECAG00000004234	1	3	1	170	315	347	28	26	24
ENSECAG00000004240	271	397	184.001	4	18	4	751	773	260
ENSECAG00000004241	5	1	5	0	1	0	4	1	0
ENSECAG00000004242	1	1	0	0	0	0	0	0	1
ENSECAG00000004246	247	296	182	138	134	116	309	341	184
ENSECAG00000004249	309	294	242	44	78	47	370	219	141
ENSECAG00000004251	117	120	69	121	60	37	119	134	54
ENSECAG00000004253	568	558	338	276	316	206	585	640	277
ENSECAG00000004256	482	389	250	406	461	391	507	430	286
ENSECAG00000004257	335	307	167	183	249	215	252	222	191
ENSECAG00000004258	0	2	0	0	0	0	0	0	0
ENSECAG00000004260	135	123	69	72	81	65	144	128	71
ENSECAG00000004262	836	928	671.001	330	416	336	1587	1361	687
ENSECAG00000004264	6263	4808	2081	312	390	223	4349	2945	1815
ENSECAG00000004270	523	598	292	189	141	153	468	337	167
ENSECAG00000004271	0	0	0	0	0	0	0	0	0
ENSECAG00000004274	167	365	108	6	25	56	24	26	24
ENSECAG00000004280	0	0	0	1	0	0	0	0	0
ENSECAG00000004286	342	304	170	99	83.001	83.001	282	164	171
ENSECAG00000004287	1467	1662	859	557	641	548	1814	1752	1023
ENSECAG00000004288	6488.31	5952.81	2518.42	9602.9	6727.59	3885.27	3948.15	3578.4	2572.33
ENSECAG00000004289	988.001	1169	544.001	450.999	482	470.001	1039	936.001	498
ENSECAG00000004296	0	0	0	0	0	0	2	0	0
ENSECAG00000004299	900.183	1007.25	882.446	294.069	347.842	258	1398.74	1112.46	957.699
ENSECAG00000004303	0	0	0	0	0	0	0	0	0
ENSECAG00000004306	48	134	146	9	14	6	102	161	152
ENSECAG00000004310	0	0	0	0	0	0	0	0	0
ENSECAG00000004311	7774	8266	6041	6606	8090	7434	10539	7125	4251
ENSECAG00000004313	1648	1804	751	1781	2136	1518	1054	1220	729
ENSECAG00000004314	484	590	301	349	328	365	538	516	261
ENSECAG00000004315	4	1	1	0	0	0	0	0	0
ENSECAG00000004316	0	8.798	22.61	9.917	18.303	0	53.294	0	0
ENSECAG00000004318	0	0	0	0	0	0	0	0	0
ENSECAG00000004321	2	0	4	3	2	2	1	6	2
ENSECAG00000004325	3	0	1	16	2	2	0	0	0
ENSECAG00000004327	0	0	0	0	0	0	0	0	0
ENSECAG00000004334	0	0	0	0	0	0	0	0	0
ENSECAG00000004335	6	5	0	5	1	4	1	6	2
ENSECAG00000004338	175	197	57	4	12	10	108	104	59
ENSECAG00000004339	476	326	127	182	171	187	306	239	163
ENSECAG00000004342	0	0	0	0	0	0	0	0	0
ENSECAG00000004343	0	0	0	0	0	0	0	0	0
ENSECAG00000004345	0	0	0	0	0	0	0	0	0
ENSECAG00000004348	0	0	0	0	0	0	0	0	0
ENSECAG00000004349	251.836	972.496	198.407	598.927	1085.58	88.692	202.25	203.613	87.894
ENSECAG00000004352	25.77	28.781	18.399	18.243	23.564	31.927	18.811	25.279	20.712
ENSECAG00000004353	143	171	89	57	35	60	234	156	79
ENSECAG00000004355	172	198	101	31	26	2	175	180	69
ENSECAG00000004362	1722	1762	832	1301	1288	1326	1640	1383	748
ENSECAG00000004364	12	17	7	1	2	2	16	9	8
ENSECAG00000004370	61	86	27	60	64	69	49	63	26
ENSECAG00000004372	9102	5850	4925	2	246	0	756	30	28
ENSECAG00000004376	0	0	0	0	0	0	0	0	0
ENSECAG00000004381	0	0	0	0	2	0	0	0	0
ENSECAG00000004383	3.989	3	3	0	1	4	0	6.642	0
ENSECAG00000004384	17	12	13	0	3	0	46	9	6
ENSECAG00000004386	4629	6660	1899	216	424	230	3508	3537	1540
ENSECAG00000004387	982	1008	489	789	868	612	793	922	460
ENSECAG00000004388	0	0	0	0	1	0	0	0	0
ENSECAG00000004389	1994	2519	1309	977	940.999	992.001	3356	2809	1293
ENSECAG00000004390	0	0	0	51	35	46	0	0	0
ENSECAG00000004391	0	0	0	1	0	0	0	0	0
ENSECAG00000004392	3.928	0	1.621	9.22	7.856	5.315	3.539	1.091	1.18
ENSECAG00000004393	0	0	0	0	0	0	0	0	0
ENSECAG00000004395	45	72	22	12	12	18	30	31	35
ENSECAG00000004396	0	0	0	0	0	0	0	0	0
ENSECAG00000004400	3	9	1	1917	1790	1685	1	3	2
ENSECAG00000004403	0	0	0	0	0	0	0	0	0
ENSECAG00000004406	0	0	0	0	0	0	0	0	0
ENSECAG00000004408	3	0	3	37	22	8	10	67	25
ENSECAG00000004409	15	3	6	0	3	0	7	4	4
ENSECAG00000004411	0	1	0	1	5	0	0	0	1
ENSECAG00000004415	742.687	1017.18	505.893	395.201	497.318	365.353	876.6	850.3	512.221
ENSECAG00000004417	297	226	116	108	118	121	255	180	89
ENSECAG00000004420	628	545	290	115	105	145	442	413	285
ENSECAG00000004433	21.568	148.188	0	77.869	330.429	10.635	1.19	1.17	0
ENSECAG00000004434	1085	1465	782	676	678	683	1496	1350	733
ENSECAG00000004436	267	368	213	215	164	187	402	318	175
ENSECAG00000004437	437	371	303	871	672	815	754	786	270
ENSECAG00000004439	150	104	60	41	59	26	121	82	33
ENSECAG00000004442	0	0	0	0	0	0	0	0	0
ENSECAG00000004444	92	189	45	37	69	25	53	63	54
ENSECAG00000004445	0	0	0	12	0	0	1	7	0
ENSECAG00000004446	89	118	86	59	46	71	160	110	65
ENSECAG00000004449	168.062	202.07	125.964	39.906	37.141	43.214	262.569	281.118	164.799
ENSECAG00000004450	172	181	68	130	102	113	111	139	75
ENSECAG00000004452	0	0	0	0	0	0	0	0	0
ENSECAG00000004454	0	0	0	0	0	0	0	0	0
ENSECAG00000004455	24.832	13.425	0	0	0	0	10.22	28.479	48.217
ENSECAG00000004461	61	84	47	16	16	26	96	68	37
ENSECAG00000004463	787	886	385	354	389	360	735	752	321
ENSECAG00000004464	312	281	125	0	11	0	276	236	161
ENSECAG00000004465	2348	2516	1379	1248	1396	1242	2325	2299	1476
ENSECAG00000004470	1569	1988	911	622	721.999	663	1940	1686	942.001
ENSECAG00000004471	97	161	82	4	16	7	150	324	138
ENSECAG00000004473	0	0	0	0	0	0	0	0	0
ENSECAG00000004476	401	374	200	183	195	199	277	219	121
ENSECAG00000004482	0	0	0	0	0	0	0	0	0
ENSECAG00000004483	0	0	0	0	0	0	0	0	0
ENSECAG00000004484	2	1	1	230	238	205	2	0	0
ENSECAG00000004492	439	351	142	221	267	178	369	319	241
ENSECAG00000004493	171	448	102	0	15	0	639	667	303
ENSECAG00000004494	0	0	0	0	0	0	0	0	0
ENSECAG00000004498	0	0	0	0	0	0	1	0	0
ENSECAG00000004501	414	247	0	0	3	0	3	1	1
ENSECAG00000004502	1352	1395	1574	7	77	0	2128	489	732
ENSECAG00000004503	25	49	40	2	2	1	108	98	39
ENSECAG00000004504	120	92	65	66	75	86	117	79	73
ENSECAG00000004507	0	0	0	0	0	0	0	0	0
ENSECAG00000004509	0	0	0	0	0	0	0	0	0
ENSECAG00000004510	0	0	0	0	0	0	0	0	0
ENSECAG00000004513	850	827	487	530	781	578.001	705	680	450
ENSECAG00000004515	0	0	0	0	0	0	0	1	0
ENSECAG00000004523	87	247	104	13	41	44	213	205	92
ENSECAG00000004527	0	0	0	0	0	0	0	0	0
ENSECAG00000004532	22	31	23	0	2	0	56	22	46
ENSECAG00000004534	341.999	269.999	233	5	47	9	415	466.999	274.001
ENSECAG00000004536	670	766	532	800	916	610	559	686	414
ENSECAG00000004544	131	176	153	1	9	1	153	127	55
ENSECAG00000004547	0	0	0	0	0	0	0	0	0
ENSECAG00000004548	6.21	9.238	5.116	6.45	4.183	1.025	6.143	2.027	1.018
ENSECAG00000004549	1391	1340	732	784	946	705	1159	977	645
ENSECAG00000004556	1876	1793	978	360	623	854.999	1832	2291	868.999
ENSECAG00000004558	923.095	1556	1063.43	667.062	726.454	526	2758	2244.92	1303
ENSECAG00000004563	0	1.191	0	0	2.35	2.086	0	1.106	3.105
ENSECAG00000004564	0	0	0	0	0	0	0	0	0
ENSECAG00000004565	17	13	3	2	5	3	9	16	8
ENSECAG00000004567	413	366	200	96	120	106	390	333	208
ENSECAG00000004572	20	97	111	1	5	0	28	35	134
ENSECAG00000004580	0	0	0	0	0	0	0	0	0
ENSECAG00000004582	0	0	0	0	0	0	0	0	0
ENSECAG00000004586	522	368	206	13	54	4	406	517	269
ENSECAG00000004587	5	10	4	0	2	0	6	2	2
ENSECAG00000004588	0	0	0	0	0	0	0	0	0
ENSECAG00000004590	429	225	156	100	168	60	150	170	180
ENSECAG00000004591	0	0	0	0	0	0	0	0	0
ENSECAG00000004592	705	361	233	657	811	623	132	103	69
ENSECAG00000004593	421	444	124	197	166	134	360	275	136
ENSECAG00000004594	0	0	1	1	34	3	0	0	0
ENSECAG00000004595	445	397	185	269	331	277	364	285	148
ENSECAG00000004597	0	0	0	0	0	0	0	0	0
ENSECAG00000004599	0	0	0	8.632	0	5.541	5.188	11.934	7.478
ENSECAG00000004602	0	0	0	0	0	0	0	0	0
ENSECAG00000004604	1573	1611	1090	624	735	669	2129	1841	1058
ENSECAG00000004608	0	0	0	0	0	0	0	0	0
ENSECAG00000004611	7	8	3	17	27	9	3	1	0
ENSECAG00000004612	0	0	0	0	0	0	0	0	0
ENSECAG00000004615	5	16	7	2	4	0	2	2	11
ENSECAG00000004617	584	1168	307	935	1248	458	533	430	208
ENSECAG00000004618	66	22	20	6	6	9	23	9	10
ENSECAG00000004620	3229	2202	1138	1284	1516	1182	1572	1138	589
ENSECAG00000004632	0	0	0	0	0	0	0	0	0
ENSECAG00000004635	0	0	0	0	0	0	0	0	0
ENSECAG00000004636	427	488	222	386	323	414	394	355	198
ENSECAG00000004637	0	0	0	0	0	0	0	0	0
ENSECAG00000004638	2.044	2.099	2.728	0	0	0	9.261	1.015	0
ENSECAG00000004645	2	5	3	0	1	2	5	8	4
ENSECAG00000004646	0	0	0	0	0	0	0	0	0
ENSECAG00000004651	2798	3756	1559	1029	970	955	3438	2677	1793
ENSECAG00000004655	939.224	967.327	490.838	538.233	501.809	519.314	770.587	617.387	386.502
ENSECAG00000004657	58	60	29	49	221	58	71	67	30
ENSECAG00000004658	0	0	0	0	0	0	0	1	0
ENSECAG00000004663	0	0	0	0	0	0	0	0	0
ENSECAG00000004664	47	64	30	40	20	20	58	43	42
ENSECAG00000004666	148	128	29	0	7	0	68	76	44
ENSECAG00000004668	109	124	73	72	72	62	181	165	95
ENSECAG00000004670	2	4	0	1	0	0	0	0	0
ENSECAG00000004678	196	234	13	1	1	0	4	1	0
ENSECAG00000004691	4892	4539	2354	3483	3658	3342	4547	3494	2338
ENSECAG00000004696	1	5	1	0	0	0	0	0	0
ENSECAG00000004698	646	1243	99	39	69	30	323	124	52
ENSECAG00000004701	1239	1157	615	592	450	549	1023	576	383
ENSECAG00000004703	349	339	313	0	23	0	19	0	2
ENSECAG00000004704	0	3	0	1	1	1	0	0	0
ENSECAG00000004705	0	3	0	2	1	1	5	8	0
ENSECAG00000004707	92	54	17	1228	933	1019	136	179	34
ENSECAG00000004708	1	0	0	0	1	0	0	1	1
ENSECAG00000004709	22	752	0	0	4	1	34	87	9
ENSECAG00000004716	1	2	1	0	0	0	0	0	0
ENSECAG00000004718	0	0	0	0	0	0	0	0	0
ENSECAG00000004725	1	0	3	4	8	4	3	4	1
ENSECAG00000004727	225	166	134	23	33	25	186	123	88
ENSECAG00000004732	10	10	7	0	0	0	2	2	0
ENSECAG00000004736	25.012	5.301	0	8.274	22.045	16.602	14.367	17.964	8.39
ENSECAG00000004743	56	59	32	19	29	32	61	39	30
ENSECAG00000004755	1717	2255	725.001	1371	1461	1189	1398	958	485
ENSECAG00000004756	202	263	103.001	253	150	188	310	210	107
ENSECAG00000004757	1020	1283	531.001	373.999	203	211	1410	1812	1124
ENSECAG00000004762	382	275	196	496	504	411	255	276	200
ENSECAG00000004766	0	0	0	0	0	0	0	0	0
ENSECAG00000004768	97	66	62	2	8	5	230	279	118
ENSECAG00000004770	146	130	77	31	39	47	117	129	75
ENSECAG00000004773	846	655	470	491	568	498	442	544	288
ENSECAG00000004776	40	41	22	1	30	3	24	12	6
ENSECAG00000004777	22	21	24	27	38	26	9	33	23
ENSECAG00000004778	1	2	0	2	22	12	0	0	0
ENSECAG00000004780	83	133	46	77	117	92.999	145	135	77
ENSECAG00000004785	0	0	0	0	0	0	0	0	0
ENSECAG00000004787	28.421	26.011	13.279	13.719	20	24.03	6.099	12.828	6.977
ENSECAG00000004791	374	242	94	237	236	20	200	138	94
ENSECAG00000004792	1331	1446	690	601	606	682	1093	1108	685
ENSECAG00000004794	2613	2355	1172	891	1048	798	2110	2337	1649
ENSECAG00000004795	21	7	6	7	0	0	1	1	0
ENSECAG00000004803	0	0	0	0	0	0	0	0	0
ENSECAG00000004805	0	0	0	1	0	0	0	0	0
ENSECAG00000004807	1247	1395	731	724	1147	569	1047	931	401
ENSECAG00000004809	87	250	215	116	224	147	264	460	376
ENSECAG00000004810	195	177	75	33	36	11	546	349	198
ENSECAG00000004811	109	121	76	166	322	368	141	160	94
ENSECAG00000004817	443	484	141	19	35	24	834	867	258
ENSECAG00000004819	8.998	22.998	2.998	0.998	2.998	0.997	3.998	2.998	4.998
ENSECAG00000004821	14.006	3.604	6.875	10.821	23.545	20.904	6.164	5.617	5.997
ENSECAG00000004824	1595	1779	845	1487	1627	1366	1581	1126	734
ENSECAG00000004829	788	737.001	306	115	195.001	135	550	534	370.999
ENSECAG00000004830	251	301	174	33	25	50	371	342	177
ENSECAG00000004835	0	0	0	0	0	0	0	0	0
ENSECAG00000004837	9	7	1	0	0	0	0	3	2
ENSECAG00000004842	0	0	0	0	0	0	0	0	0
ENSECAG00000004843	278	218	214	178	196	166	154	208	234
ENSECAG00000004844	350	353	156	106	115	61	303	296	136
ENSECAG00000004845	189	125	62	80	147	78	138	69	61
ENSECAG00000004846	42.992	25.031	0	0	0	0	0	0	0
[truncated: 19,690 more rows]

## Sheet: DESeq_Adult_vs_Fetal_3D
	baseMean	log2FoldChange	lfcSE	stat	pvalue	padj
ENSECAG00000000001	242.094	-0.0190112	0.192775	-0.0986188	0.921441	0.987745
ENSECAG00000000003	405.308	-0.448052	0.152198	-2.94387	0.0032414	0.0297647
ENSECAG00000000004	217.08	-0.0419999	0.235405	-0.178416	0.858396	0.963854
ENSECAG00000000005	0.539097	0.708038	3.92689	0.180305	0.856913	NA
ENSECAG00000000006	0.665106	-3.22644	3.96972	-0.812763	0.416354	NA
ENSECAG00000000007	416.35	0.062258	0.205554	0.30288	0.761982	0.920886
ENSECAG00000000008	4165.33	0.198327	0.120653	1.64377	0.100223	0.325516
ENSECAG00000000010	299.794	0.337161	0.22424	1.50357	0.132692	0.383441
ENSECAG00000000011	1413.32	1.5688	0.471908	3.32439	0.000886133	0.0108338
ENSECAG00000000012	528.839	-0.601187	0.385205	-1.56069	0.118596	0.35967
ENSECAG00000000014	2613.68	0.732402	0.377658	1.93933	0.0524615	0.217928
ENSECAG00000000015	538.415	0.364202	0.417436	0.872475	0.382949	0.691313
ENSECAG00000000016	370.815	0.457	0.27598	1.65592	0.0977384	0.319899
ENSECAG00000000017	39.3866	0.844234	0.620008	1.36165	0.173308	0.454446
ENSECAG00000000018	245.712	0.359064	0.231349	1.55204	0.120652	0.36374
ENSECAG00000000019	578.317	-0.0842827	0.134092	-0.628545	0.529647	0.804287
ENSECAG00000000020	164.152	0.186571	0.22475	0.830128	0.406466	0.707949
ENSECAG00000000022	1040.74	-0.207295	0.319123	-0.649577	0.515966	0.795651
ENSECAG00000000024	0.228802	-0.861397	4.08046	-0.211103	0.832807	NA
ENSECAG00000000025	236.428	0.232247	0.406514	0.571314	0.567787	0.828813
ENSECAG00000000026	146.665	1.19011	0.560152	2.12462	0.0336181	0.163087
ENSECAG00000000029	480.983	-0.1027	0.149965	-0.684831	0.493451	0.778736
ENSECAG00000000030	234.915	0.214784	0.290925	0.73828	0.460344	0.75294
ENSECAG00000000031	554.883	0.219806	0.215725	1.01892	0.308242	0.620177
ENSECAG00000000034	0	NA	NA	NA	NA	NA
ENSECAG00000000035	802.854	-0.0349018	0.190296	-0.183408	0.854478	0.961961
ENSECAG00000000036	3838.2	0.288902	0.160158	1.80385	0.0712542	0.265236
ENSECAG00000000037	228.854	0.139558	0.431971	0.323072	0.74664	0.913279
ENSECAG00000000039	0.227914	0.141047	4.08011	0.0345693	0.972423	NA
ENSECAG00000000040	2.80179	2.18906	3.64305	0.600885	0.547917	0.815988
ENSECAG00000000041	9.76008	-2.56995	0.952278	-2.69874	0.00696021	0.0527979
ENSECAG00000000042	1692	0.020171	0.155772	0.129491	0.896969	0.980832
ENSECAG00000000043	6.31278	1.57826	0.953593	1.65507	0.0979111	0.32023
ENSECAG00000000046	63.5209	3.17125	0.91667	3.45954	0.000541107	0.00730174
ENSECAG00000000047	592.372	-0.0635432	0.177133	-0.358731	0.719796	0.904932
ENSECAG00000000048	1058.85	-0.0275992	0.140776	-0.196051	0.84457	0.957732
ENSECAG00000000050	995.921	-0.716935	0.324848	-2.20699	0.0273149	0.141389
ENSECAG00000000051	0.36962	-2.52618	3.99594	-0.632188	0.527264	NA
ENSECAG00000000053	605.489	0.108153	0.185573	0.582805	0.560025	0.823599
ENSECAG00000000054	0.750004	-2.49979	3.51468	-0.711243	0.476934	NA
ENSECAG00000000055	3.89784	1.69056	2.30215	0.734341	0.462741	0.755132
ENSECAG00000000056	0.293465	0.989657	4.0685	0.243249	0.807813	NA
ENSECAG00000000057	407.125	0.476701	0.150733	3.16256	0.00156391	0.0167578
ENSECAG00000000058	0.0732695	1.06711	4.08046	0.261516	0.793694	NA
ENSECAG00000000059	0	NA	NA	NA	NA	NA
ENSECAG00000000060	606.796	-0.159716	0.163756	-0.975329	0.329397	0.640113
ENSECAG00000000063	1.96337	2.57267	2.10115	1.22441	0.220797	0.521685
ENSECAG00000000064	546.879	-0.087996	0.172954	-0.508783	0.610905	0.852118
ENSECAG00000000065	1.41185	-3.90988	2.89144	-1.35223	0.176302	NA
ENSECAG00000000066	4981.94	-0.558701	0.179027	-3.12077	0.00180377	0.0188946
ENSECAG00000000068	8.63015	0.432096	0.746196	0.579065	0.562545	0.825504
ENSECAG00000000072	28.165	1.80636	0.908235	1.98887	0.0467153	0.202688
ENSECAG00000000073	0	NA	NA	NA	NA	NA
ENSECAG00000000074	449.787	0.0691214	0.245591	0.281449	0.778366	0.927236
ENSECAG00000000077	21.0259	0.51576	0.671169	0.76845	0.44222	0.738848
ENSECAG00000000078	1969.45	0.0554036	0.167452	0.330862	0.740749	0.91161
ENSECAG00000000080	273.453	0.132948	0.201514	0.659743	0.509419	0.791729
ENSECAG00000000081	71.828	1.0304	0.337639	3.05177	0.00227494	0.0226594
ENSECAG00000000084	785.114	0.146989	0.131334	1.1192	0.263055	0.574815
ENSECAG00000000085	458.235	0.715747	0.290961	2.45994	0.0138959	0.088217
ENSECAG00000000087	0	NA	NA	NA	NA	NA
ENSECAG00000000088	0.282946	0	4.08046	0	1	NA
ENSECAG00000000090	50.0865	1.63087	0.586145	2.78237	0.00539633	0.0436831
ENSECAG00000000091	95.5195	0.271855	0.286746	0.948069	0.343094	0.653238
ENSECAG00000000092	0.147848	-1.57845	4.03778	-0.39092	0.695856	NA
ENSECAG00000000093	0	NA	NA	NA	NA	NA
ENSECAG00000000095	832.708	0.410682	0.197101	2.08361	0.0371958	0.174451
ENSECAG00000000096	747.547	-0.353289	0.39087	-0.903853	0.366073	0.67577
ENSECAG00000000097	2.09221	-1.69359	2.54198	-0.666246	0.505254	0.788705
ENSECAG00000000099	95.0918	-0.230563	1.12753	-0.204484	0.837975	0.954614
ENSECAG00000000101	211.635	0.0604577	0.261217	0.231446	0.816968	0.945643
ENSECAG00000000102	3139.57	-0.167327	0.148258	-1.12862	0.259058	0.568991
ENSECAG00000000103	348.955	0.237259	0.152119	1.5597	0.118832	0.360016
ENSECAG00000000104	110.17	0.0285543	0.2191	0.130325	0.896309	0.980567
ENSECAG00000000105	476.892	-0.21716	0.45405	-0.478274	0.632455	0.864294
ENSECAG00000000106	3925.98	-0.342311	0.289774	-1.1813	0.237482	0.542551
ENSECAG00000000107	0.300077	0	4.08046	0	1	NA
ENSECAG00000000110	411.063	-0.134136	0.182688	-0.734236	0.462805	0.755132
ENSECAG00000000113	253.085	0.53046	0.296122	1.79136	0.0732362	0.270711
ENSECAG00000000114	0	NA	NA	NA	NA	NA
ENSECAG00000000116	474.289	-0.133802	0.184126	-0.726688	0.467417	0.759162
ENSECAG00000000117	10.6906	-1.02923	0.623025	-1.65198	0.0985378	0.321309
ENSECAG00000000119	14.119	1.56078	0.691586	2.25681	0.0240199	0.129251
ENSECAG00000000120	0	NA	NA	NA	NA	NA
ENSECAG00000000121	314.256	-0.342433	0.495005	-0.691778	0.489077	0.775391
ENSECAG00000000122	106.956	-0.846694	0.85991	-0.984631	0.324806	0.63647
ENSECAG00000000124	5116.49	0.140759	0.109088	1.29033	0.196938	0.488408
ENSECAG00000000125	347.269	0.992928	0.209966	4.72899	2.25643e-06	8.24209e-05
ENSECAG00000000126	0	NA	NA	NA	NA	NA
ENSECAG00000000127	612.028	0.476285	0.144532	3.29536	0.000982954	0.0117463
ENSECAG00000000129	1252.77	-0.0847229	0.176412	-0.480255	0.631046	0.863084
ENSECAG00000000130	0	NA	NA	NA	NA	NA
ENSECAG00000000131	36.4922	1.3499	0.514373	2.62435	0.00868142	0.0621058
ENSECAG00000000132	1.88799	-1.00393	2.35578	-0.426157	0.669994	0.883908
ENSECAG00000000133	1010.5	-0.665253	0.425088	-1.56498	0.117588	0.358355
ENSECAG00000000134	127.938	-0.669921	0.244871	-2.73581	0.0062227	0.0484932
ENSECAG00000000135	1145.7	-0.537837	0.221792	-2.42496	0.01531	0.0941717
ENSECAG00000000136	426.092	-2.29285	0.448412	-5.11325	3.16659e-07	1.5161e-05
ENSECAG00000000138	302.944	-0.771432	0.2419	-3.18905	0.0014274	0.0156455
ENSECAG00000000139	0.601102	0	4.08046	0	1	NA
ENSECAG00000000140	2252.74	0.0197264	0.151123	0.130532	0.896146	0.980567
ENSECAG00000000141	299.008	-0.276123	0.241412	-1.14378	0.252715	0.562389
ENSECAG00000000143	0.0860591	1.06711	4.08046	0.261516	0.793694	NA
ENSECAG00000000149	12.5259	6.2788	2.07682	3.02327	0.0025006	0.0241589
ENSECAG00000000152	172.607	-1.70296	0.438144	-3.88675	0.000101594	0.00192911
ENSECAG00000000153	174.578	-0.771415	0.324333	-2.37847	0.0173849	0.103086
ENSECAG00000000154	20.5606	-0.257043	0.519521	-0.494768	0.620764	0.857301
ENSECAG00000000155	9.60892	-0.423915	0.692217	-0.612402	0.540272	0.811976
ENSECAG00000000156	0.146539	1.70925	4.04391	0.422672	0.672535	NA
ENSECAG00000000157	26.1175	-0.92353	0.543107	-1.70046	0.0890449	0.303991
ENSECAG00000000158	140.613	-0.338359	0.688479	-0.491459	0.623102	0.858473
ENSECAG00000000159	0	NA	NA	NA	NA	NA
ENSECAG00000000160	766.532	-0.202338	0.197218	-1.02596	0.304909	0.616679
ENSECAG00000000161	0.143712	-0.781854	4.06906	-0.192146	0.847628	NA
ENSECAG00000000162	5020.16	-0.177536	0.132461	-1.34028	0.180153	0.464826
ENSECAG00000000164	1.29262	1.20798	1.98802	0.607631	0.543432	NA
ENSECAG00000000166	103.439	1.36211	1.09179	1.24759	0.212183	0.50907
ENSECAG00000000168	0.293639	0.0475949	3.96666	0.0119988	0.990427	NA
ENSECAG00000000170	0.696705	3.04264	2.84905	1.06795	0.285544	NA
ENSECAG00000000171	291.032	-0.243511	0.227084	-1.07234	0.283569	0.595149
ENSECAG00000000173	424.281	-1.52749	0.637122	-2.39749	0.0165079	0.0990342
ENSECAG00000000174	496.102	0.109764	0.358565	0.30612	0.759513	0.920077
ENSECAG00000000176	182.64	0.0219117	0.260141	0.0842302	0.932873	0.990752
ENSECAG00000000178	46.0781	3.90849	0.711233	5.49537	3.89895e-08	2.38931e-06
ENSECAG00000000179	227.723	-0.435675	0.639998	-0.680744	0.496033	0.780856
ENSECAG00000000182	0	NA	NA	NA	NA	NA
ENSECAG00000000184	810.207	0.0879018	0.137002	0.641609	0.521127	0.798951
ENSECAG00000000185	0.216704	-1.70697	4.04341	-0.422161	0.672907	NA
ENSECAG00000000186	2123.99	-0.290065	0.233733	-1.24101	0.214601	0.513108
ENSECAG00000000188	426.319	-0.166738	0.210968	-0.790348	0.429325	0.729061
ENSECAG00000000190	114.046	-0.0391629	0.253956	-0.154211	0.877443	0.973228
ENSECAG00000000193	708.026	0.399653	0.226196	1.76685	0.0772538	0.279911
ENSECAG00000000194	227.346	0.162986	0.220674	0.738584	0.46016	0.752887
ENSECAG00000000195	0	NA	NA	NA	NA	NA
ENSECAG00000000196	519.103	0.690695	0.441153	1.56566	0.117428	0.358158
ENSECAG00000000197	431.19	-4.22967	1.05677	-4.00247	6.26844e-05	0.00130197
ENSECAG00000000199	1.97796	1.36047	1.67984	0.80988	0.418009	0.718746
ENSECAG00000000201	1.77454	1.19132	2.90442	0.410176	0.681677	NA
ENSECAG00000000202	0.580849	0	4.08046	0	1	NA
ENSECAG00000000203	86.3692	-3.52326	0.957643	-3.6791	0.000234058	0.00370842
ENSECAG00000000204	849.777	0.145567	0.125416	1.16068	0.245772	0.553277
ENSECAG00000000205	1.15213	-2.74565	2.99203	-0.917656	0.358799	NA
ENSECAG00000000206	0	NA	NA	NA	NA	NA
ENSECAG00000000207	18.9022	4.58472	1.07004	4.28464	1.83039e-05	0.000471263
ENSECAG00000000212	588.861	-0.366284	0.341132	-1.07373	0.282942	0.594255
ENSECAG00000000214	0.158825	0	4.08046	0	1	NA
ENSECAG00000000216	3029.02	0.446707	0.153461	2.91089	0.00360399	0.0320812
ENSECAG00000000217	1284.64	0.0493043	0.654267	0.075358	0.93993	0.993171
ENSECAG00000000218	5.89191	-0.649087	2.47303	-0.262467	0.792962	0.933451
ENSECAG00000000220	242.477	-0.403511	0.246952	-1.63396	0.102266	0.329437
ENSECAG00000000221	361.988	0.106959	0.4401	0.243034	0.807979	0.941046
ENSECAG00000000223	1351.35	-0.0852358	0.241366	-0.353139	0.723985	0.90651
ENSECAG00000000224	233.105	0.509846	0.225683	2.25913	0.0238755	0.128732
ENSECAG00000000225	151.432	0.0467248	0.430348	0.108575	0.91354	0.985612
ENSECAG00000000226	200.336	-0.242036	0.210185	-1.15154	0.249511	0.558107
ENSECAG00000000227	689.345	-0.00510602	0.172472	-0.0296049	0.976382	1
ENSECAG00000000229	297.161	0.945818	0.445605	2.12255	0.0337918	0.163715
ENSECAG00000000231	0.750413	0.729621	2.27154	0.321201	0.748058	NA
ENSECAG00000000232	62.2632	0.561923	0.319495	1.75879	0.0786137	0.281997
ENSECAG00000000233	1.07171	0	4.08046	0	1	NA
ENSECAG00000000234	53.9615	-2.15201	1.2203	-1.76351	0.0778152	0.280597
ENSECAG00000000235	151.329	-0.347254	0.304941	-1.13876	0.254804	0.56404
ENSECAG00000000236	3264.88	-0.119827	0.185926	-0.644486	0.51926	0.798076
ENSECAG00000000237	156.125	-0.559147	0.284841	-1.96302	0.0496443	0.210483
ENSECAG00000000238	272.916	0.863069	0.261295	3.30304	0.00095641	0.011494
ENSECAG00000000239	532.952	4.98226	0.792926	6.28339	3.31267e-10	3.69376e-08
ENSECAG00000000240	1.84721	-3.35042	2.44647	-1.36949	0.170846	0.449947
ENSECAG00000000241	3.48231	0.298291	1.558	0.191458	0.848167	0.958918
ENSECAG00000000242	6663.79	0.462547	0.144887	3.19246	0.00141065	0.0155192
ENSECAG00000000243	0	NA	NA	NA	NA	NA
ENSECAG00000000244	72.3122	0.0880276	0.718008	0.1226	0.902424	0.983386
ENSECAG00000000245	0	NA	NA	NA	NA	NA
ENSECAG00000000246	881.241	-0.00868149	0.132525	-0.0655082	0.947769	0.99584
ENSECAG00000000248	549.054	-0.0934701	0.215358	-0.434022	0.664272	0.881756
ENSECAG00000000250	167.889	6.23329	0.984662	6.33039	2.44537e-10	2.87816e-08
ENSECAG00000000251	7.1757	-0.475782	0.912003	-0.521688	0.601887	0.847638
ENSECAG00000000252	301.008	-0.161804	0.166256	-0.973222	0.330443	0.640752
ENSECAG00000000253	0.15571	0	4.08046	0	1	NA
ENSECAG00000000257	6.73244	3.23645	1.55098	2.08671	0.0369146	0.173681
ENSECAG00000000258	114.384	-0.383482	0.384879	-0.996369	0.319071	0.631579
ENSECAG00000000259	27.3687	0.358213	0.593394	0.603668	0.546065	0.814754
ENSECAG00000000260	531.508	0.451222	0.219647	2.05431	0.039946	0.183244
ENSECAG00000000261	694.285	-0.252449	0.201708	-1.25156	0.210732	0.507479
ENSECAG00000000263	540.001	0.079865	0.19493	0.409711	0.682018	0.888404
ENSECAG00000000264	0.904115	-1.04301	2.87374	-0.362946	0.716645	NA
ENSECAG00000000265	1162.14	-0.23972	0.15748	-1.52223	0.127953	0.375737
ENSECAG00000000266	342.21	0.056218	0.24206	0.232248	0.816345	0.945148
ENSECAG00000000267	1.70153	0.196704	3.95778	0.0497006	0.960361	NA
ENSECAG00000000268	0.292757	-2.28479	4.00368	-0.570673	0.568222	NA
ENSECAG00000000269	435.22	0.114618	0.20288	0.564955	0.572104	0.831061
ENSECAG00000000270	2.66155	-0.553256	1.42681	-0.387758	0.698195	0.894689
ENSECAG00000000271	50.512	3.56234	0.926521	3.84486	0.000120623	0.00222121
ENSECAG00000000272	0	NA	NA	NA	NA	NA
ENSECAG00000000273	929.799	-0.196529	0.15058	-1.30515	0.191843	0.480904
ENSECAG00000000274	8.49807	0.629399	0.757009	0.831429	0.405732	0.707438
ENSECAG00000000275	0.21739	-1.97758	4.0161	-0.492414	0.622427	NA
ENSECAG00000000276	14.0891	0.541973	0.545965	0.992688	0.320862	0.632764
ENSECAG00000000277	0.565892	0	4.08046	0	1	NA
ENSECAG00000000278	3.30443	1.01372	2.38026	0.425885	0.670192	0.884012
ENSECAG00000000279	241.09	0.652144	0.196187	3.3241	0.000887058	0.0108358
ENSECAG00000000280	0.424419	0	4.08046	0	1	NA
ENSECAG00000000281	404.855	-0.768703	0.392938	-1.9563	0.0504301	0.211984
ENSECAG00000000282	136.029	0.304043	0.287727	1.0567	0.290646	0.600855
ENSECAG00000000283	0	NA	NA	NA	NA	NA
ENSECAG00000000284	501.955	-2.41902	1.30272	-1.8569	0.0633249	0.245583
ENSECAG00000000285	214.098	0.625463	0.67118	0.931886	0.351395	0.663171
ENSECAG00000000286	629.822	0.292541	0.131012	2.23294	0.0255529	0.135387
ENSECAG00000000287	1227.36	-0.0211302	0.143634	-0.147111	0.883044	0.974661
ENSECAG00000000288	954.046	-1.17973	0.605695	-1.94772	0.0514479	0.214922
ENSECAG00000000289	0	NA	NA	NA	NA	NA
ENSECAG00000000291	1.97975	-0.86105	1.80154	-0.477952	0.632684	0.864304
ENSECAG00000000292	1.37043	1.0471	1.9531	0.536123	0.591874	NA
ENSECAG00000000293	1.98779	1.10713	2.7857	0.397431	0.69105	0.891976
ENSECAG00000000294	609.739	0.0993205	0.180823	0.549267	0.582822	0.836632
ENSECAG00000000295	284.095	-0.399856	0.206943	-1.93221	0.0533342	0.22
ENSECAG00000000296	4.43615	-0.84685	0.985977	-0.858894	0.390399	0.695824
ENSECAG00000000297	0	NA	NA	NA	NA	NA
ENSECAG00000000298	1368.56	-0.237095	0.119453	-1.98485	0.047161	0.203906
ENSECAG00000000299	131.254	0.382421	0.255944	1.49416	0.135134	0.38868
ENSECAG00000000300	267.357	-0.0588445	0.208518	-0.282204	0.777787	0.92687
ENSECAG00000000301	89.0549	0.196825	0.238534	0.825143	0.40929	0.710414
ENSECAG00000000302	278.77	0.090432	0.216742	0.417234	0.676507	0.886429
ENSECAG00000000303	4856.02	-0.527453	0.242435	-2.17564	0.0295819	0.150291
ENSECAG00000000306	1332.29	-0.00764785	0.101088	-0.0756558	0.939693	0.993133
ENSECAG00000000307	1305.26	-0.843284	0.185798	-4.53871	5.66e-06	0.00017634
ENSECAG00000000308	632.339	-0.718958	0.167833	-4.28378	1.83747e-05	0.000472265
ENSECAG00000000310	0.268804	-2.16542	4.02416	-0.538105	0.590504	NA
ENSECAG00000000311	545.988	-0.0314245	0.121099	-0.259495	0.795253	0.934739
ENSECAG00000000313	731.272	-0.255264	0.452757	-0.563799	0.572891	0.831453
ENSECAG00000000314	859.599	-0.0566984	0.143141	-0.396102	0.69203	0.892334
ENSECAG00000000317	0.143712	-0.781854	4.06906	-0.192146	0.847628	NA
ENSECAG00000000319	1443.59	0.0201539	0.0993492	0.202859	0.839245	0.954961
ENSECAG00000000320	1145.29	-0.279588	0.259406	-1.0778	0.281122	0.593119
ENSECAG00000000323	0.943624	2.85562	2.56587	1.11293	0.26574	NA
ENSECAG00000000324	51.435	0	1.71129	0	1	1
ENSECAG00000000326	121.981	0.154187	0.391866	0.393469	0.693973	0.892363
ENSECAG00000000327	492.062	-0.189944	0.243444	-0.780238	0.435251	0.733497
ENSECAG00000000329	763.219	0.160473	0.215057	0.746189	0.455553	0.74868
ENSECAG00000000330	0	NA	NA	NA	NA	NA
ENSECAG00000000331	315.51	1.07992	0.238567	4.52669	5.99149e-06	0.000184005
ENSECAG00000000332	954.365	-0.277924	0.188026	-1.47812	0.139377	0.39559
ENSECAG00000000336	10531.9	3.70477	1.30093	2.84778	0.00440253	0.0374321
ENSECAG00000000339	10.0628	0.187071	1.50701	0.124134	0.901209	0.98279
ENSECAG00000000340	0.574847	-1.40784	4.0145	-0.350688	0.725822	NA
ENSECAG00000000341	456.107	-0.339239	0.299076	-1.13429	0.256672	0.566352
ENSECAG00000000343	223.134	-0.619964	0.410221	-1.51129	0.130714	0.380198
ENSECAG00000000344	0	NA	NA	NA	NA	NA
ENSECAG00000000345	105.911	-0.207957	0.339371	-0.612772	0.540027	0.811737
ENSECAG00000000346	408.228	-0.00245324	0.168416	-0.0145666	0.988378	1
ENSECAG00000000348	1169.28	0.916507	0.175983	5.20791	1.90975e-07	9.63318e-06
ENSECAG00000000350	205.078	0.292208	0.255728	1.14265	0.253185	0.562843
ENSECAG00000000351	199.415	0.208317	0.226278	0.920621	0.357248	0.667758
ENSECAG00000000352	547.061	-0.241919	0.189261	-1.27823	0.201168	0.494337
ENSECAG00000000353	12.5185	2.84937	0.812532	3.50678	0.000453563	0.00635759
ENSECAG00000000354	1251.13	0.624025	0.309978	2.01313	0.0441013	0.195956
ENSECAG00000000356	371.08	0.105234	0.2615	0.402426	0.687371	0.890525
ENSECAG00000000357	84.777	-0.086016	0.660615	-0.130206	0.896404	0.980576
ENSECAG00000000359	455.919	-0.00676767	0.183725	-0.036836	0.970616	1
ENSECAG00000000360	0.308979	-2.34854	3.99457	-0.587934	0.556577	NA
ENSECAG00000000361	630.373	0.41738	0.196986	2.11882	0.0341053	0.164589
ENSECAG00000000362	526.772	-0.115929	0.159595	-0.726396	0.467596	0.759201
ENSECAG00000000364	286.366	-0.300456	0.197914	-1.51812	0.128984	0.377435
ENSECAG00000000365	128.688	-0.0971539	0.263413	-0.368828	0.712256	0.901029
ENSECAG00000000366	98.4294	0.724694	0.382937	1.89246	0.0584293	0.233576
ENSECAG00000000367	481.817	-0.0777772	0.283133	-0.274702	0.783545	0.929821
ENSECAG00000000369	139.994	-0.0924837	0.433363	-0.213409	0.831008	0.951281
ENSECAG00000000370	10719.2	0.0951782	0.156687	0.607444	0.543557	0.813452
ENSECAG00000000371	426.463	0.4797	0.239194	2.00548	0.0449116	0.198108
ENSECAG00000000372	1026.32	0.280834	0.167672	1.6749	0.0939538	0.312888
ENSECAG00000000373	1746.3	0.607218	0.54555	1.11304	0.265692	0.578059
ENSECAG00000000374	0.376849	-0.267403	3.94052	-0.0678599	0.945897	NA
ENSECAG00000000375	712.832	-0.0886717	0.128924	-0.687781	0.491591	0.777262
ENSECAG00000000376	84.4172	0.358261	0.326402	1.09761	0.272377	0.584904
ENSECAG00000000377	478.935	-0.0346006	0.136218	-0.254009	0.799489	0.937055
ENSECAG00000000378	0	NA	NA	NA	NA	NA
ENSECAG00000000381	588.871	0.709929	0.422892	1.67875	0.0932014	0.311609
ENSECAG00000000382	2.57738	-2.21984	3.06191	-0.724986	0.46846	0.759626
ENSECAG00000000383	1265.84	-0.323402	0.155001	-2.08645	0.036938	0.173736
ENSECAG00000000384	1463.52	-0.0868423	0.157421	-0.551656	0.581184	0.835899
ENSECAG00000000385	0.952952	0	4.08046	0	1	NA
ENSECAG00000000386	24.7232	-0.224557	0.627162	-0.358053	0.720304	0.905285
ENSECAG00000000387	2.76878	-0.0932359	1.81298	-0.0514268	0.958985	0.998858
ENSECAG00000000390	86.6521	0.341836	0.26106	1.30942	0.190394	0.478728
ENSECAG00000000391	193.722	0.079447	0.359666	0.220891	0.825177	0.94937
ENSECAG00000000392	854.275	0.0689088	0.122408	0.562942	0.573475	0.831671
ENSECAG00000000393	605.824	0.134044	0.153388	0.873884	0.382182	0.690516
ENSECAG00000000395	132.017	-2.37054	1.41916	-1.67038	0.0948434	0.314446
ENSECAG00000000396	0.214212	-0.86512	4.08046	-0.212016	0.832095	NA
ENSECAG00000000397	2106.4	-0.118495	0.133333	-0.888712	0.374158	0.682421
ENSECAG00000000398	1164.96	-0.226285	0.291174	-0.777146	0.437073	0.735505
ENSECAG00000000399	41.3626	-0.567524	0.510294	-1.11215	0.266073	0.578403
ENSECAG00000000400	28.753	-1.5505	1.08811	-1.42495	0.154173	0.422466
ENSECAG00000000401	3.92263	-0.941091	1.37172	-0.686066	0.492671	0.778095
ENSECAG00000000402	554.59	0.0411624	0.213698	0.192619	0.847257	0.958521
ENSECAG00000000403	22.6357	0	4.08046	0	NA	NA
ENSECAG00000000404	3957.47	0.56103	0.20946	2.67846	0.00739625	0.0552795
ENSECAG00000000406	1942.51	-0.212771	0.226677	-0.938651	0.34791	0.658941
ENSECAG00000000407	691.503	0.192119	0.1498	1.2825	0.199666	0.492572
ENSECAG00000000408	0	NA	NA	NA	NA	NA
ENSECAG00000000409	96.2108	0.283647	0.296784	0.955736	0.339206	0.64917
ENSECAG00000000410	705.834	0.282961	0.201221	1.40622	0.15966	0.431383
ENSECAG00000000411	285.854	0.381467	0.29499	1.29315	0.195959	0.487024
ENSECAG00000000412	224.979	0.128077	0.258672	0.495132	0.620507	0.857301
ENSECAG00000000413	1423.1	0.216389	0.259279	0.834576	0.403956	0.706898
ENSECAG00000000414	0	NA	NA	NA	NA	NA
ENSECAG00000000416	47.0191	0.119635	0.861845	0.138813	0.889598	0.97793
ENSECAG00000000417	1.33874	1.16793	1.8727	0.623661	0.532851	NA
ENSECAG00000000418	0.0732695	1.06711	4.08046	0.261516	0.793694	NA
ENSECAG00000000419	2.68305	-2.04599	1.51738	-1.34837	0.177539	0.460992
ENSECAG00000000420	137.522	-0.277605	0.266648	-1.04109	0.297832	0.607562
ENSECAG00000000421	111.023	0.0907201	0.341105	0.265959	0.790271	0.931763
ENSECAG00000000423	867.878	0.0720197	0.192946	0.373263	0.708953	0.89954
ENSECAG00000000424	34.7988	0.69617	0.58355	1.19299	0.232873	0.5366
ENSECAG00000000426	46.6598	-0.245032	0.482433	-0.507908	0.611518	0.852572
ENSECAG00000000428	1232.17	-0.123045	0.208774	-0.589369	0.555614	0.820286
ENSECAG00000000430	0.735869	-2.69906	3.99133	-0.67623	0.498895	NA
ENSECAG00000000431	0	NA	NA	NA	NA	NA
ENSECAG00000000432	127.692	0.26206	0.319041	0.821399	0.411419	0.712977
ENSECAG00000000435	762.338	-4.15544	1.33865	-3.10421	0.0019079	0.019731
ENSECAG00000000436	0	NA	NA	NA	NA	NA
ENSECAG00000000437	250.036	0.327017	0.249104	1.31277	0.18926	0.477091
ENSECAG00000000438	2306.57	0.495368	0.203771	2.431	0.0150573	0.0933662
ENSECAG00000000440	35.9514	0.499466	0.479787	1.04102	0.297868	0.607562
ENSECAG00000000442	409.923	-0.106663	0.232077	-0.459603	0.645801	0.87272
ENSECAG00000000445	0.438876	0	4.08046	0	1	NA
ENSECAG00000000446	326.379	0.375435	0.254578	1.47473	0.140285	0.397406
ENSECAG00000000449	235.123	-0.0682989	0.237629	-0.287418	0.773792	0.92551
ENSECAG00000000450	929.149	-0.0555106	0.167772	-0.33087	0.740743	0.91161
ENSECAG00000000451	3.30891	0.880627	1.5754	0.558986	0.576172	0.833578
ENSECAG00000000452	23.0284	-2.4117	0.858382	-2.80959	0.0049604	0.0411195
ENSECAG00000000453	77.4684	0.160058	0.24038	0.665856	0.505503	0.788705
ENSECAG00000000454	0	NA	NA	NA	NA	NA
ENSECAG00000000455	60.7241	0.121532	0.392735	0.309451	0.756978	0.918612
ENSECAG00000000458	2333.99	0.273783	0.151471	1.8075	0.0706842	0.263744
ENSECAG00000000460	43.6063	0.480376	0.375497	1.27931	0.200789	0.493896
ENSECAG00000000461	19.282	-0.0179137	0.489439	-0.0366004	0.970804	1
ENSECAG00000000462	202.514	-1.04728	0.392292	-2.66965	0.00759305	0.0563588
ENSECAG00000000463	99.393	0.0387802	0.304107	0.127521	0.898528	0.981539
ENSECAG00000000464	385.292	-0.313416	0.254507	-1.23146	0.218151	0.517851
ENSECAG00000000465	143.674	-1.17067	0.55302	-2.11687	0.0342713	0.165175
ENSECAG00000000466	384.457	-0.303276	0.197502	-1.53556	0.124647	0.370889
ENSECAG00000000467	93.3128	-0.0833887	0.254293	-0.327923	0.74297	0.912181
ENSECAG00000000469	433.249	0.123267	0.135512	0.909635	0.363015	0.672771
ENSECAG00000000470	2.30043	-2.02109	1.56283	-1.29322	0.195933	0.487024
ENSECAG00000000471	522.987	-0.267258	0.142789	-1.8717	0.0612486	0.241125
ENSECAG00000000473	984.289	-0.46472	0.198228	-2.34437	0.0190591	0.110065
ENSECAG00000000474	990.825	-0.173404	0.2193	-0.790718	0.429109	0.729023
ENSECAG00000000475	8.14592	1.09968	0.80026	1.37415	0.169394	0.447074
ENSECAG00000000477	901.507	1.08337	0.199605	5.4276	5.71162e-08	3.33478e-06
ENSECAG00000000478	944.845	-1.27332	0.324637	-3.92228	8.77167e-05	0.00172297
ENSECAG00000000479	752.822	-0.0542133	0.176406	-0.307322	0.758599	0.919567
ENSECAG00000000480	2617.99	-1.0083	1.49166	-0.675956	NA	NA
ENSECAG00000000481	7.16282	0.345469	1.11393	0.310135	0.756458	0.918612
ENSECAG00000000482	503.22	0.157939	0.18186	0.868464	0.38514	0.693038
ENSECAG00000000484	87.3098	-0.455287	0.240013	-1.89693	0.0578378	0.23171
ENSECAG00000000485	1309.86	-0.13035	0.120328	-1.08329	0.27868	0.591247
ENSECAG00000000487	607.453	3.71384	0.447315	8.30251	1.01932e-16	3.87601e-14
ENSECAG00000000488	0.0732695	1.06711	4.08046	0.261516	0.793694	NA
ENSECAG00000000489	3647.31	0.554285	0.148233	3.73928	0.000184545	0.00305106
ENSECAG00000000493	0	NA	NA	NA	NA	NA
ENSECAG00000000495	669.231	-0.371699	1.5704	-0.23669	0.812897	0.943295
ENSECAG00000000496	434.895	0.204591	0.178375	1.14698	0.251392	0.560538
ENSECAG00000000497	400.141	-0.172857	0.207187	-0.834302	0.404111	0.706898
ENSECAG00000000500	3905.78	-1.32821	0.845553	-1.57082	0.116224	0.356337
ENSECAG00000000501	12.3323	0.860106	1.72483	0.498661	0.618018	0.856094
ENSECAG00000000502	78.4538	0.399094	0.428337	0.931728	0.351477	0.66324
ENSECAG00000000505	13.2562	-0.248276	0.691035	-0.359282	0.719384	0.904627
ENSECAG00000000506	75.4675	-1.30933	0.576572	-2.27089	0.0231533	0.125774
ENSECAG00000000508	48.4213	0.363083	0.492336	0.737471	0.460836	0.753405
ENSECAG00000000509	0	NA	NA	NA	NA	NA
ENSECAG00000000511	413.157	-0.0913591	0.232632	-0.392719	0.694527	0.892705
ENSECAG00000000512	502.88	-0.13478	0.382288	-0.352561	0.724418	0.90651
ENSECAG00000000513	461.018	0.0349785	0.18534	0.188726	0.850308	0.959828
ENSECAG00000000514	0.282946	0	4.08046	0	1	NA
ENSECAG00000000515	0.924573	1.04373	3.56178	0.293037	0.769494	NA
ENSECAG00000000516	2078.64	0.303695	0.170002	1.78642	0.0740306	0.272358
ENSECAG00000000517	633.918	0.145417	0.238895	0.608709	0.542717	0.812979
ENSECAG00000000518	1101.17	-0.169789	0.135715	-1.25108	0.210907	0.507549
ENSECAG00000000519	1.87212	0.946172	1.59624	0.592752	0.553347	0.818812
ENSECAG00000000520	504.139	0.217669	0.309442	0.703424	0.481792	0.77018
ENSECAG00000000522	0	NA	NA	NA	NA	NA
ENSECAG00000000525	0.159288	1.78441	4.03888	0.441808	0.658628	NA
ENSECAG00000000526	724.782	-0.11135	0.194605	-0.572182	0.567199	0.828657
ENSECAG00000000527	0	NA	NA	NA	NA	NA
ENSECAG00000000529	523.591	0.206384	0.169132	1.22026	0.222368	0.523779
ENSECAG00000000530	0	NA	NA	NA	NA	NA
ENSECAG00000000532	235.691	0.567591	0.466693	1.2162	0.223909	0.525324
ENSECAG00000000535	0.0860591	1.06711	4.08046	0.261516	0.793694	NA
ENSECAG00000000536	1246.51	0.216607	0.114097	1.89845	0.057637	0.231078
ENSECAG00000000538	5.59278	0.550102	0.965839	0.569559	0.568977	0.829472
ENSECAG00000000539	1706.72	-0.0382464	0.166919	-0.229132	0.818766	0.946548
ENSECAG00000000540	542.981	0.0472165	0.126246	0.374004	0.708401	0.899465
ENSECAG00000000541	18.0203	-0.0843689	0.730876	-0.115435	0.9081	0.984295
ENSECAG00000000543	441.745	0.559601	0.606802	0.922213	0.356418	0.667513
ENSECAG00000000544	103.942	0.138523	0.848976	0.163165	0.870388	0.969421
ENSECAG00000000545	1027.5	-0.169893	0.214003	-0.793878	0.427267	0.727481
ENSECAG00000000546	92.1001	-0.346907	0.322171	-1.07678	0.28158	0.593187
ENSECAG00000000547	1068.89	0.182518	0.205709	0.887262	0.374938	0.683004
ENSECAG00000000548	4.17302	0	3.15866	0	1	1
ENSECAG00000000550	253.962	0.149907	0.257569	0.582008	0.560561	0.824142
ENSECAG00000000551	4.70011	-2.99493	1.54788	-1.93486	0.053007	0.219212
ENSECAG00000000552	1.21407	1.50941	2.72082	0.554764	0.579056	NA
ENSECAG00000000554	4.18848	0	2.72718	0	1	1
ENSECAG00000000555	786.566	-0.203133	0.160092	-1.26885	0.204493	0.499329
ENSECAG00000000556	280.258	-0.054002	0.186493	-0.289566	0.772148	0.924548
ENSECAG00000000557	252.795	-0.0953399	0.166649	-0.572099	0.567255	0.828657
ENSECAG00000000558	4915.39	-0.11767	0.140043	-0.840241	0.400773	0.704453
ENSECAG00000000559	0.436627	-0.649084	4.03503	-0.160862	0.872202	NA
ENSECAG00000000562	259.323	0.454899	0.198785	2.2884	0.022114	0.12196
ENSECAG00000000565	1250.85	-0.327253	0.160325	-2.04118	0.0412327	0.187054
ENSECAG00000000566	305.339	-0.77916	0.470417	-1.65632	0.097658	0.319807
ENSECAG00000000567	59.1045	-0.0787603	0.31007	-0.254008	0.799489	0.937055
ENSECAG00000000568	244.12	0.131012	0.18209	0.719491	0.471838	0.762076
ENSECAG00000000572	1220.31	-0.447	0.191662	-2.33223	0.0196884	0.112549
ENSECAG00000000574	142.088	1.39851	0.612844	2.28199	0.0224897	0.123344
ENSECAG00000000575	9.58108	0.243262	0.746042	0.326069	0.744372	0.912807
ENSECAG00000000576	152.979	-0.437046	0.342464	-1.27618	0.201892	0.495376
ENSECAG00000000577	1779.24	-0.397944	0.152975	-2.60137	0.00928517	0.0656022
ENSECAG00000000578	717.593	-0.63518	0.219434	-2.89463	0.00379606	0.0334297
ENSECAG00000000579	179.409	1.37235	0.482627	2.84349	0.00446218	0.0378571
ENSECAG00000000580	903.909	0.00998123	0.270058	0.0369596	0.970517	1
ENSECAG00000000583	0.614894	0	4.08046	0	1	NA
ENSECAG00000000584	1339.15	0.0322616	0.159443	0.20234	0.839651	0.955143
ENSECAG00000000586	58.9721	1.07539	0.42909	2.50622	0.0122031	0.0801825
ENSECAG00000000587	6.38347	0	2.78413	0	1	1
ENSECAG00000000588	148.473	-0.0252483	0.541402	-0.0466351	0.962804	0.99941
ENSECAG00000000589	0	NA	NA	NA	NA	NA
ENSECAG00000000590	774.528	0.0620178	0.245832	0.252277	0.800827	0.937808
ENSECAG00000000591	412.765	-1.40095	0.278034	-5.03876	4.68548e-07	2.15126e-05
ENSECAG00000000592	37.1114	-0.386416	0.358768	-1.07706	0.281453	0.593187
ENSECAG00000000593	289.853	1.72371	0.313722	5.4944	3.92047e-08	2.39262e-06
ENSECAG00000000594	2.24788	-0.254284	2.12493	-0.119667	0.904747	0.983503
ENSECAG00000000595	1456.33	0.0555727	0.203383	0.273242	0.784667	0.930213
ENSECAG00000000596	667.984	-0.323154	0.167741	-1.9265	0.0540422	0.2217
ENSECAG00000000597	2.93449	3.74335	1.96447	1.90553	0.0567114	0.228914
ENSECAG00000000598	1.18407	-2.34122	2.61674	-0.894712	0.370941	NA
ENSECAG00000000599	1723.59	-2.27969	0.40688	-5.60287	2.10837e-08	1.37136e-06
ENSECAG00000000602	0	NA	NA	NA	NA	NA
ENSECAG00000000603	114.853	0.184498	0.381323	0.483837	0.628502	0.86159
ENSECAG00000000604	0.314537	0	4.08046	0	1	NA
ENSECAG00000000605	110.406	0.196172	0.201031	0.975828	0.32915	0.640085
ENSECAG00000000606	241.027	-0.154768	0.201808	-0.766909	0.443135	0.739552
ENSECAG00000000607	423.852	2.16288	0.467708	4.62441	3.75657e-06	0.000127483
ENSECAG00000000608	231.054	0.699388	0.258066	2.71011	0.00672608	0.051419
ENSECAG00000000609	2373.41	-1.06782	0.200006	-5.33893	9.34989e-08	5.11656e-06
ENSECAG00000000612	265.347	-0.899434	0.567258	-1.58558	0.112834	0.350406
ENSECAG00000000614	185.942	0.320495	0.205697	1.55809	0.119211	0.360583
ENSECAG00000000616	14.3893	0	2.03396	0	1	1
ENSECAG00000000619	380.489	0.13052	0.279915	0.466283	0.641013	0.869498
ENSECAG00000000620	31.6404	-0.475405	1.18028	-0.402791	0.687102	0.890457
ENSECAG00000000621	623.402	-0.0800847	0.166873	-0.479915	0.631288	0.863335
ENSECAG00000000622	59.4017	-0.587259	0.666757	-0.880769	0.378443	0.687114
ENSECAG00000000623	745.104	-0.157079	0.2012	-0.780711	0.434972	0.733111
ENSECAG00000000624	539.818	-0.210264	0.151204	-1.3906	0.164347	0.439513
ENSECAG00000000625	2.92096	0.242868	2.38874	0.101672	0.919017	0.986984
ENSECAG00000000626	252.627	0.204073	0.22319	0.914347	0.360535	0.670184
ENSECAG00000000627	72.3438	4.42727	1.15446	3.83494	0.000125597	0.00229385
ENSECAG00000000628	0	NA	NA	NA	NA	NA
ENSECAG00000000631	1342.5	-0.301625	0.111313	-2.70971	0.00673426	0.0514524
ENSECAG00000000632	777.456	0.487427	0.139379	3.49715	0.000470264	0.0065361
ENSECAG00000000633	105.833	-0.813363	0.484322	-1.67938	0.0930771	0.311501
ENSECAG00000000634	106.125	1.08254	0.431656	2.50788	0.0121456	0.0799111
ENSECAG00000000636	78.3523	-0.544241	0.300129	-1.81336	0.0697767	0.261574
ENSECAG00000000637	339.923	-1.21419	0.320397	-3.78965	0.000150863	0.00261061
ENSECAG00000000638	761.706	-0.241829	0.404597	-0.597704	0.550038	0.816788
ENSECAG00000000639	17.2701	0.0969736	0.727939	0.133217	0.894022	0.979965
ENSECAG00000000640	41.4547	-1.10093	0.398344	-2.76378	0.00571368	0.0454581
ENSECAG00000000641	372.526	-0.64633	0.270532	-2.38911	0.0168893	0.10082
ENSECAG00000000642	2848.29	-0.279507	0.103217	-2.70794	0.00677027	0.0516258
ENSECAG00000000643	426.299	-0.144832	0.167661	-0.863838	0.387677	0.694528
ENSECAG00000000644	941.21	0.266076	0.239758	1.10977	0.2671	0.579381
ENSECAG00000000645	371.823	-0.0656383	0.187174	-0.35068	0.725828	0.907041
ENSECAG00000000647	0	NA	NA	NA	NA	NA
ENSECAG00000000648	660.907	0.0280625	0.341865	0.0820865	0.934578	0.991486
ENSECAG00000000649	45.3742	1.01031	0.564583	1.78949	0.0735367	0.271214
ENSECAG00000000650	214.293	0.126769	0.753292	0.168287	0.866358	0.967706
ENSECAG00000000651	15510	-3.98979	1.18831	-3.35754	0.000786389	0.00986419
ENSECAG00000000655	183.529	0.427362	0.2053	2.08164	0.037375	0.174904
ENSECAG00000000657	0	NA	NA	NA	NA	NA
ENSECAG00000000658	1196.37	-2.69747	0.812093	-3.32163	0.000894945	0.0108876
ENSECAG00000000659	7.11382	0.549657	1.47038	0.373819	0.708539	0.899465
ENSECAG00000000660	0.303963	1.39477	4.04825	0.344537	0.730442	NA
ENSECAG00000000661	0	NA	NA	NA	NA	NA
ENSECAG00000000662	0.141473	0	4.08046	0	1	NA
ENSECAG00000000663	0	NA	NA	NA	NA	NA
ENSECAG00000000665	551.008	0.204218	0.17843	1.14453	0.252406	0.562176
ENSECAG00000000666	26.0554	0.814565	0.702058	1.16025	0.245946	0.553277
ENSECAG00000000668	3.79707	-2.43835	1.54798	-1.57518	0.115214	0.354337
ENSECAG00000000671	112.896	-0.0290488	0.38455	-0.0755397	0.939785	0.99316
ENSECAG00000000675	495.475	0.107006	0.122811	0.871304	0.383588	0.691877
ENSECAG00000000678	560.758	0.052299	0.204593	0.255624	0.798241	0.936692
ENSECAG00000000679	0	NA	NA	NA	NA	NA
ENSECAG00000000680	106.188	0.0962096	0.232294	0.414171	0.678749	0.888093
ENSECAG00000000681	0	NA	NA	NA	NA	NA
ENSECAG00000000682	849.217	0.109063	0.200076	0.545107	0.58568	0.837901
ENSECAG00000000683	0	NA	NA	NA	NA	NA
ENSECAG00000000684	138.095	0.0175497	0.281585	0.0623245	0.950304	0.996184
ENSECAG00000000685	21243.7	-2.57534	1.02419	-2.5145	0.01192	0.0788816
ENSECAG00000000686	105.232	0.416444	1.02528	0.406177	0.684613	0.889476
ENSECAG00000000689	752.864	0.00859599	0.179675	0.0478417	0.961842	0.999364
ENSECAG00000000690	224.629	-0.13818	0.20212	-0.683652	0.494195	0.77934
ENSECAG00000000691	1085.37	-0.227693	0.0988686	-2.30299	0.0212796	0.118803
ENSECAG00000000693	2.92882	-0.674212	1.57726	-0.427457	0.669046	0.883444
ENSECAG00000000696	18.4867	0.353256	0.471179	0.749729	0.453418	0.747915
ENSECAG00000000697	504.823	0.521766	0.36324	1.43642	0.150883	0.417616
ENSECAG00000000698	0	NA	NA	NA	NA	NA
ENSECAG00000000699	0	NA	NA	NA	NA	NA
ENSECAG00000000700	4858.98	0.440807	0.161189	2.73472	0.00624333	0.0486285
ENSECAG00000000701	157332	1.55331	0.444104	3.49762	0.000469427	0.00653059
ENSECAG00000000702	0	NA	NA	NA	NA	NA
ENSECAG00000000703	120.25	0.0376704	0.349907	0.107658	0.914267	0.985612
ENSECAG00000000705	0.99431	2.58061	2.2739	1.13488	0.256424	NA
ENSECAG00000000706	62.7347	-3.36447	1.02299	-3.28887	0.0010059	0.0119627
ENSECAG00000000708	857.317	-0.108238	0.122157	-0.886056	0.375588	0.683935
ENSECAG00000000709	113.477	-4.22035	1.30982	-3.22207	0.00127267	0.0142983
ENSECAG00000000710	1.81161	-3.38874	2.41443	-1.40353	0.160458	NA
ENSECAG00000000711	481.661	-0.210831	0.139241	-1.51415	0.129988	0.379097
ENSECAG00000000712	414.616	-0.02601	0.160872	-0.161681	0.871557	0.969866
ENSECAG00000000713	190.903	0.0760124	0.254068	0.299181	0.764802	0.922048
ENSECAG00000000714	0	NA	NA	NA	NA	NA
ENSECAG00000000715	68.525	-0.349581	0.618616	-0.565101	0.572005	0.83102
ENSECAG00000000716	728.666	-0.142422	0.145563	-0.978423	0.327865	0.63918
ENSECAG00000000718	1322.63	0.0310158	0.123007	0.252147	0.800928	0.937808
ENSECAG00000000719	0.21739	-1.97758	4.0161	-0.492414	0.622427	NA
ENSECAG00000000721	19.0217	-0.234741	0.682378	-0.344004	0.730843	0.907927
ENSECAG00000000722	464.817	-1.25382	0.202058	-6.20527	5.46025e-10	5.6812e-08
ENSECAG00000000723	112.568	-0.178013	0.610832	-0.291427	0.770725	0.923952
ENSECAG00000000725	1831.72	0.0684139	0.0998095	0.685444	0.493064	0.778305
ENSECAG00000000726	5.41153	-0.649274	1.88576	-0.344304	0.730618	0.907927
ENSECAG00000000727	3675.15	-1.06906	0.8719	-1.22612	0.220153	0.521051
ENSECAG00000000728	261.274	-0.583792	0.230794	-2.5295	0.0114226	0.0761737
ENSECAG00000000730	1207.99	0.678664	0.256775	2.64303	0.0082167	0.059703
ENSECAG00000000731	2.09115	-0.00652135	1.42476	-0.00457716	0.996348	1
ENSECAG00000000733	273.865	0.117568	0.159401	0.737564	0.460779	0.753405
ENSECAG00000000734	365.271	-3.26715	0.390295	-8.37096	5.71517e-17	2.33209e-14
ENSECAG00000000735	452.424	0.354291	0.239031	1.48219	0.138289	0.393327
ENSECAG00000000737	3589.51	-0.339951	0.198038	-1.7166	0.0860531	0.29786
ENSECAG00000000738	181.996	0.348688	0.21762	1.60228	0.109095	0.342559
ENSECAG00000000740	0.230019	1.06115	4.08046	0.260058	0.794819	NA
ENSECAG00000000743	600.993	-0.134551	0.212077	-0.634447	0.525789	0.801877
ENSECAG00000000744	562.104	-0.109781	0.278893	-0.393632	0.693853	0.892363
ENSECAG00000000746	281.143	-1.03241	0.318159	-3.24495	0.0011747	0.013442
ENSECAG00000000748	0	NA	NA	NA	NA	NA
ENSECAG00000000749	1037.36	-0.1863	0.129123	-1.44281	0.149074	0.413925
ENSECAG00000000750	734.881	-3.78779	1.62701	-2.32807	NA	NA
ENSECAG00000000751	1210.05	-0.361187	0.252769	-1.42892	0.153028	0.420604
ENSECAG00000000752	1.67531	1.75865	2.88764	0.609028	0.542506	NA
ENSECAG00000000753	1898.04	-0.0397239	0.111808	-0.355286	0.722375	0.906024
ENSECAG00000000755	1035.75	0.590811	1.4242	0.414836	0.678262	0.888022
ENSECAG00000000758	10.9802	3.09831	1.01005	3.06748	0.00215869	0.0217665
ENSECAG00000000759	393.257	0.0839376	0.153837	0.545629	0.585321	0.837846
ENSECAG00000000762	564.449	-0.84585	0.23554	-3.59111	0.00032927	0.00485313
ENSECAG00000000763	315.516	-0.340131	0.260426	-1.30606	0.191533	0.480473
ENSECAG00000000764	0.0739241	-0.856439	4.08046	-0.209888	0.833755	NA
ENSECAG00000000767	621.559	-0.281112	0.533208	-0.527209	0.598048	0.845398
ENSECAG00000000768	0	NA	NA	NA	NA	NA
ENSECAG00000000769	0.151981	0.989117	4.06849	0.243117	0.807915	NA
ENSECAG00000000770	233.193	0.208181	0.417803	0.498275	0.618291	0.856136
ENSECAG00000000771	3.41465	-1.35623	1.46757	-0.924133	0.355417	0.666827
ENSECAG00000000773	448.537	0.475337	0.792565	0.599745	0.548676	0.816012
ENSECAG00000000774	0.292794	-2.2849	4.00368	-0.570701	0.568202	NA
ENSECAG00000000775	0.717871	1.48071	3.73567	0.39637	0.691832	NA
ENSECAG00000000778	1.70062	-4.8179	2.85233	-1.68911	0.0911979	NA
ENSECAG00000000779	0	NA	NA	NA	NA	NA
ENSECAG00000000780	793.094	-0.163912	0.185445	-0.883882	0.37676	0.68506
ENSECAG00000000781	105.432	0.319029	0.474563	0.672258	0.501419	0.785803
ENSECAG00000000782	10176.3	-0.410724	0.179481	-2.2884	0.022114	0.12196
ENSECAG00000000783	0	NA	NA	NA	NA	NA
ENSECAG00000000784	1120.38	-2.0372	1.36736	-1.48988	0.136255	0.390693
ENSECAG00000000787	4.207	-1.78423	1.41988	-1.2566	0.208897	0.505292
ENSECAG00000000788	0	NA	NA	NA	NA	NA
ENSECAG00000000789	648.061	-0.0809745	0.169132	-0.478765	0.632106	0.863914
ENSECAG00000000790	0	NA	NA	NA	NA	NA
ENSECAG00000000791	25.8096	1.60792	0.649456	2.47579	0.0132941	0.0853013
ENSECAG00000000792	595.036	-0.214443	0.158015	-1.3571	0.174748	0.457218
ENSECAG00000000794	26.373	-3.49197	0.798955	-4.37067	1.23864e-05	0.000338717
ENSECAG00000000795	87.4362	0.518796	0.504705	1.02792	0.303988	0.615339
ENSECAG00000000796	820.498	-0.0441371	0.265666	-0.166137	0.868049	0.96849
ENSECAG00000000797	3274.69	0.167171	0.141391	1.18233	0.237074	0.542229
ENSECAG00000000799	7.86583	0.232888	1.30066	0.179053	0.857896	0.963614
ENSECAG00000000800	187.924	-0.955778	0.242052	-3.94865	7.85922e-05	0.00157052
ENSECAG00000000803	0	NA	NA	NA	NA	NA
ENSECAG00000000808	205.718	-1.80413	0.66594	-2.70915	0.00674551	0.0515118
ENSECAG00000000809	4602.99	-0.100934	0.171617	-0.588133	0.556443	0.820692
ENSECAG00000000811	217.451	-0.14737	0.164495	-0.895894	0.370309	0.679076
ENSECAG00000000813	278.711	-5.57567	1.97745	-2.81962	0.00480799	0.0401478
ENSECAG00000000815	0.317651	0	4.08046	0	1	NA
ENSECAG00000000816	486.365	0.572989	0.450123	1.27296	0.203032	0.497277
ENSECAG00000000817	1160.83	-0.24355	0.119572	-2.03685	0.041665	0.188451
ENSECAG00000000820	0	NA	NA	NA	NA	NA
ENSECAG00000000822	0	NA	NA	NA	NA	NA
ENSECAG00000000823	310.199	0.205291	0.227476	0.902474	0.366805	0.676162
ENSECAG00000000825	647.126	0	3.73619	0	1	1
ENSECAG00000000827	0.158825	0	4.08046	0	1	NA
ENSECAG00000000831	23.2998	-0.576169	0.583654	-0.987176	0.323556	0.635289
ENSECAG00000000834	775.815	-0.145304	0.176943	-0.821193	0.411536	0.712977
ENSECAG00000000835	0	NA	NA	NA	NA	NA
ENSECAG00000000836	460.689	0.0104397	0.37449	0.0278771	0.97776	1
ENSECAG00000000840	0	NA	NA	NA	NA	NA
ENSECAG00000000841	26.1515	-0.44572	0.479251	-0.930035	0.352353	0.664217
ENSECAG00000000843	8.75806	1.42808	0.926374	1.54158	0.123175	0.368135
ENSECAG00000000847	139.248	1.14158	0.445877	2.5603	0.0104581	0.0713733
ENSECAG00000000851	0	NA	NA	NA	NA	NA
ENSECAG00000000852	81.7392	-2.04744	0.475451	-4.30632	1.65994e-05	0.000433396
ENSECAG00000000857	1410.13	1.01528	0.261429	3.88358	0.000102928	0.00195194
ENSECAG00000000859	966.966	-0.256433	0.150972	-1.69855	0.089404	0.304586
ENSECAG00000000860	0	NA	NA	NA	NA	NA
ENSECAG00000000861	447.685	0.375336	0.205459	1.82682	0.0677265	0.255764
ENSECAG00000000862	0.952838	0	4.08046	0	1	NA
ENSECAG00000000863	0.617269	-1.55904	4.03898	-0.385998	0.699498	NA
ENSECAG00000000864	35.1261	0.347846	0.432436	0.804387	0.421174	0.721746
ENSECAG00000000866	0	NA	NA	NA	NA	NA
ENSECAG00000000869	1414.29	0.032269	0.135629	0.23792	0.811943	0.943219
ENSECAG00000000870	660.869	0.0765888	0.177264	0.432061	0.665697	0.882406
ENSECAG00000000872	1124.94	0.0768497	0.215971	0.355833	0.721966	0.905817
ENSECAG00000000873	0	NA	NA	NA	NA	NA
ENSECAG00000000874	2.70267	5.50404	2.93533	1.8751	0.0607792	0.240042
ENSECAG00000000875	8.42921	0.725205	0.893645	0.811514	0.417071	0.718286
ENSECAG00000000878	0.398249	-0.831363	4.08046	-0.203743	0.838555	NA
ENSECAG00000000879	807.153	0.140082	0.266758	0.525128	0.599495	0.846392
ENSECAG00000000880	183.897	0.530289	0.292129	1.81526	0.069484	0.260873
ENSECAG00000000882	0	NA	NA	NA	NA	NA
ENSECAG00000000883	499.183	-0.362586	0.164893	-2.19892	0.027884	0.143583
ENSECAG00000000889	260.138	-0.0189247	0.17175	-0.110188	0.912261	0.98519
ENSECAG00000000891	418.425	0.0940156	0.21736	0.432533	0.665354	0.882375
ENSECAG00000000893	99.5665	-0.196971	0.967885	-0.203507	0.838739	0.954824
ENSECAG00000000895	286.958	-0.708531	0.314311	-2.25424	0.0241814	0.129916
ENSECAG00000000896	7.50344	1.06785	2.02887	0.526329	0.59866	0.845939
ENSECAG00000000897	108.222	-0.188853	0.339639	-0.556041	0.578183	0.83453
ENSECAG00000000898	204.769	-0.0355095	0.1896	-0.187286	0.851436	0.96014
ENSECAG00000000901	1529.41	-0.0878473	0.207432	-0.4235	0.671931	0.884575
ENSECAG00000000903	52.2742	2.50184	0.686031	3.64683	0.000265499	0.00407105
ENSECAG00000000906	1334.73	-0.237254	0.196185	-1.20934	0.226534	0.528832
ENSECAG00000000909	154.94	0.302943	0.288869	1.04872	0.294306	0.60451
ENSECAG00000000910	2306.97	-0.944999	0.850477	-1.11114	0.266508	0.578924
ENSECAG00000000911	0	NA	NA	NA	NA	NA
ENSECAG00000000915	0	NA	NA	NA	NA	NA
ENSECAG00000000916	355.83	0.0954418	0.146503	0.651467	0.514745	0.795055
ENSECAG00000000918	0.158436	0.149579	4.07362	0.036719	0.970709	NA
ENSECAG00000000922	1.43292	-3.6439	2.78641	-1.30774	0.190961	NA
ENSECAG00000000924	0	NA	NA	NA	NA	NA
ENSECAG00000000925	53.2705	-0.0392798	0.462581	-0.0849143	0.93233	0.990697
ENSECAG00000000927	56.5472	0.677598	0.446066	1.51905	0.128749	0.376969
ENSECAG00000000928	0.519562	-1.59166	3.9851	-0.399404	0.689596	NA
ENSECAG00000000931	415.698	0.00370017	0.449043	0.00824012	0.993425	1
ENSECAG00000000932	0.401403	2.29158	4.01249	0.571111	0.567925	NA
ENSECAG00000000933	683.92	0.329724	0.149371	2.20741	0.0272853	0.141334
ENSECAG00000000934	1026.17	0.41497	0.289447	1.43367	0.151668	0.418888
ENSECAG00000000938	0	NA	NA	NA	NA	NA
ENSECAG00000000939	503.846	0.315975	0.273144	1.15681	0.247352	0.555035
ENSECAG00000000940	559.05	0.51702	0.246836	2.09459	0.0362076	0.171552
ENSECAG00000000941	0.67387	1.66674	3.74979	0.44449	0.656689	NA
ENSECAG00000000942	1026.52	1.8622	0.295643	6.29879	2.99981e-10	3.418e-08
ENSECAG00000000943	5186.5	-1.2401	0.388211	-3.19439	0.00140125	0.0154502
ENSECAG00000000947	0.917341	1.66918	4.00508	0.416765	0.67685	NA
ENSECAG00000000949	0.904886	-3.38895	3.96372	-0.854993	0.392555	NA
ENSECAG00000000951	160.008	-1.88787	1.98995	-0.948705	0.342771	0.652792
ENSECAG00000000953	34046.6	-0.622691	1.66838	-0.373231	NA	NA
ENSECAG00000000954	18.5565	2.21715	0.845158	2.62335	0.00870691	0.0622582
ENSECAG00000000960	1.75208	3.25929	3.97665	0.819606	0.412441	NA
ENSECAG00000000962	41.8177	1.78858	0.382125	4.68062	2.86014e-06	0.000100658
ENSECAG00000000963	158.247	-0.0670184	0.193431	-0.346471	0.728989	0.907927
ENSECAG00000000964	23.5462	0.610731	0.716354	0.852555	0.393906	0.698571
ENSECAG00000000965	963.823	0.0812993	0.182775	0.444806	0.65646	0.877981
ENSECAG00000000966	0	NA	NA	NA	NA	NA
ENSECAG00000000967	0.238922	1.0884	4.08046	0.266735	0.789673	NA
ENSECAG00000000968	220.585	-3.23998	1.05625	-3.06744	0.00215903	0.0217665
ENSECAG00000000971	651.296	-0.180918	0.239788	-0.754489	0.450555	0.746234
ENSECAG00000000972	0.762904	-0.825652	3.54969	-0.232599	0.816073	NA
ENSECAG00000000973	0.158825	0	4.08046	0	1	NA
ENSECAG00000000974	1002.51	-0.246825	0.342472	-0.720716	0.471084	0.761792
ENSECAG00000000977	0.21557	-0.855206	4.08046	-0.209586	0.833991	NA
ENSECAG00000000980	0.147192	0.0803076	4.07649	0.0197002	0.984283	NA
ENSECAG00000000982	267.125	-1.32104	0.74321	-1.77747	0.0754903	0.275948
ENSECAG00000000984	8.56781	0	3.75838	0	1	1
ENSECAG00000000985	0	NA	NA	NA	NA	NA
ENSECAG00000000987	1274.21	-0.23961	0.180155	-1.33003	0.18351	0.469297
ENSECAG00000000988	0	NA	NA	NA	NA	NA
ENSECAG00000000989	0	NA	NA	NA	NA	NA
ENSECAG00000000991	4.167	0.142129	2.15571	0.0659313	0.947432	0.995778
ENSECAG00000000993	0.62904	0	4.08046	0	1	NA
ENSECAG00000000999	0.147848	-1.57845	4.03778	-0.39092	0.695856	NA
ENSECAG00000001002	0	NA	NA	NA	NA	NA
ENSECAG00000001004	42.4082	-3.02711	0.629473	-4.80895	1.51723e-06	5.84429e-05
ENSECAG00000001005	1.66708	1.10853	2.22849	0.497433	0.618883	NA
ENSECAG00000001007	0	NA	NA	NA	NA	NA
ENSECAG00000001010	0.147848	-1.57845	4.03778	-0.39092	0.695856	NA
ENSECAG00000001013	333.311	0.391322	0.178676	2.19012	0.0285157	0.146126
ENSECAG00000001014	118.298	0.57281	0.757267	0.756418	0.449398	0.745153
ENSECAG00000001016	13.2916	1.2028	0.90826	1.32429	0.185407	0.472248
ENSECAG00000001018	60.3635	0.144795	0.34483	0.419903	0.674557	0.88583
ENSECAG00000001019	0	NA	NA	NA	NA	NA
ENSECAG00000001021	48.3278	2.07513	0.377796	5.49272	3.95798e-08	2.39815e-06
ENSECAG00000001022	23.6473	-2.62451	0.874754	-3.00029	0.00269726	0.0257735
ENSECAG00000001025	0.975491	2.61369	2.31662	1.12823	0.259221	NA
ENSECAG00000001031	20.4448	-2.07877	0.750147	-2.77116	0.00558577	0.0449312
ENSECAG00000001033	0.289854	-2.27512	4.00402	-0.568209	0.569893	NA
ENSECAG00000001034	1.78707	2.64034	2.69508	0.979689	0.32724	NA
ENSECAG00000001035	111.927	-0.391564	0.233777	-1.67495	0.0939446	0.312888
ENSECAG00000001037	2980.2	-0.219123	0.315059	-0.695497	0.486744	0.77391
ENSECAG00000001039	203.886	0.257058	0.192029	1.33864	0.180689	0.465292
ENSECAG00000001041	28.9239	-0.933375	0.496173	-1.88115	0.0599517	0.23785
ENSECAG00000001042	745.936	-0.231914	0.171704	-1.35066	0.176805	0.460109
ENSECAG00000001043	705.822	0.021908	0.15405	0.142213	0.886911	0.976603
ENSECAG00000001048	48.7396	-0.260733	0.394613	-0.66073	0.508785	0.791372
ENSECAG00000001049	0.240645	1.09857	4.08046	0.269228	0.787755	NA
ENSECAG00000001050	0	NA	NA	NA	NA	NA
ENSECAG00000001057	31.6845	0.12278	0.382617	0.320896	0.748289	0.914774
ENSECAG00000001058	41.6387	-0.370258	0.437214	-0.846857	0.397075	0.701323
ENSECAG00000001063	0	NA	NA	NA	NA	NA
ENSECAG00000001064	285.323	-3.02996	1.07332	-2.82299	0.00475784	0.0397963
ENSECAG00000001066	286.896	0.35842	0.55953	0.640574	0.521799	0.79936
ENSECAG00000001068	54.4093	0	1.78144	0	1	1
ENSECAG00000001069	0.723491	-3.73314	3.94217	-0.946976	0.343651	NA
ENSECAG00000001070	0	NA	NA	NA	NA	NA
ENSECAG00000001072	415.879	0.975928	0.296025	3.29678	0.000978	0.0116966
ENSECAG00000001073	0	NA	NA	NA	NA	NA
ENSECAG00000001074	138.223	-0.0419048	0.960731	-0.0436176	0.965209	1
ENSECAG00000001075	430.155	0.241738	0.220288	1.09737	0.272478	0.584984
ENSECAG00000001076	4.73466	-0.66281	1.40954	-0.470232	0.638189	0.867875
ENSECAG00000001077	0	NA	NA	NA	NA	NA
ENSECAG00000001079	0	NA	NA	NA	NA	NA
ENSECAG00000001080	134.939	0.113143	0.842608	0.134277	0.893184	0.97979
ENSECAG00000001081	0.146539	1.70925	4.04391	0.422672	0.672535	NA
ENSECAG00000001082	0	NA	NA	NA	NA	NA
ENSECAG00000001085	0	NA	NA	NA	NA	NA
ENSECAG00000001086	27.3606	-0.0117921	0.398869	-0.0295637	0.976415	1
ENSECAG00000001087	0.0732695	1.06711	4.08046	0.261516	0.793694	NA
ENSECAG00000001088	112.46	-0.0269624	0.251339	-0.107275	0.914571	0.985612
ENSECAG00000001094	0	NA	NA	NA	NA	NA
ENSECAG00000001096	0	NA	NA	NA	NA	NA
ENSECAG00000001098	90.8512	-0.448619	0.411341	-1.09063	0.275438	0.587563
ENSECAG00000001100	100.474	0.15009	0.372605	0.402813	0.687086	0.890457
ENSECAG00000001101	498.482	0.206358	0.295397	0.698577	0.484817	0.772435
ENSECAG00000001106	0	NA	NA	NA	NA	NA
ENSECAG00000001110	1285.34	-0.620863	0.195111	-3.1821	0.00146213	0.0159672
ENSECAG00000001114	0	NA	NA	NA	NA	NA
ENSECAG00000001117	276.948	0.316761	0.283714	1.11648	0.264218	0.576482
ENSECAG00000001119	874.578	-0.00727809	0.199513	-0.0364793	0.9709	1
ENSECAG00000001126	0	NA	NA	NA	NA	NA
ENSECAG00000001128	84.6991	0.0330249	0.732209	0.0451031	0.964025	0.999719
ENSECAG00000001129	1780.31	1.47699	0.664585	2.22243	0.0262544	0.138069
ENSECAG00000001130	926.977	-0.166712	0.221016	-0.754299	0.45067	0.746234
ENSECAG00000001131	0	NA	NA	NA	NA	NA
ENSECAG00000001132	1.02189	0	4.08046	0	1	NA
ENSECAG00000001137	0	NA	NA	NA	NA	NA
ENSECAG00000001138	12.7404	0.529693	0.697083	0.759871	0.447331	0.74338
ENSECAG00000001139	0	NA	NA	NA	NA	NA
ENSECAG00000001140	282.441	0.471712	0.244913	1.92604	0.0540999	0.221814
ENSECAG00000001141	0.213915	-0.856579	4.08046	-0.209922	0.833728	NA
ENSECAG00000001142	0	NA	NA	NA	NA	NA
ENSECAG00000001155	1437.2	0.297708	0.339913	0.875836	0.381119	0.689605
ENSECAG00000001156	5.33455	0.806442	0.893489	0.902576	0.366751	0.676162
ENSECAG00000001159	51.9075	0.310545	1.17511	0.264268	0.791573	0.932416
ENSECAG00000001163	0	NA	NA	NA	NA	NA
ENSECAG00000001164	473.251	0.765281	0.536742	1.42579	0.153929	0.422128
ENSECAG00000001165	518.431	-1.37817	1.46648	-0.939783	0.347329	0.658092
ENSECAG00000001166	547.932	0.649505	0.26641	2.43799	0.0147692	0.0922998
ENSECAG00000001167	2.75749	-2.8937	1.95096	-1.48322	0.138016	0.393099
ENSECAG00000001174	3.72869	-3.34144	2.03938	-1.63846	0.101327	0.327737
ENSECAG00000001177	1.86312	0.706389	2.48678	0.284058	0.776366	0.926281
ENSECAG00000001179	0	NA	NA	NA	NA	NA
ENSECAG00000001180	0	NA	NA	NA	NA	NA
ENSECAG00000001181	500.415	0.432156	0.14766	2.9267	0.00342578	0.0309521
ENSECAG00000001184	0	NA	NA	NA	NA	NA
ENSECAG00000001187	675.502	-0.0631036	0.146829	-0.429777	0.667358	0.882996
ENSECAG00000001189	10.0177	0.216169	1.13413	0.190603	0.848837	0.958967
ENSECAG00000001192	332.272	0.379336	0.292751	1.29576	0.195058	0.485473
ENSECAG00000001196	0.817451	1.73449	3.66689	0.473014	0.636203	NA
ENSECAG00000001197	47.1738	-1.62124	0.828188	-1.95757	0.0502802	0.211644
ENSECAG00000001199	0.55953	2.28924	4.01253	0.570524	0.568323	NA
ENSECAG00000001205	6.90649	2.41146	1.96116	1.22961	0.218843	0.518855
ENSECAG00000001207	0	NA	NA	NA	NA	NA
ENSECAG00000001208	0.158825	0	4.08046	0	1	NA
ENSECAG00000001213	0	NA	NA	NA	NA	NA
ENSECAG00000001214	0	NA	NA	NA	NA	NA
ENSECAG00000001215	54.8578	0.145197	0.319585	0.454329	0.649592	0.874393
ENSECAG00000001219	0	NA	NA	NA	NA	NA
ENSECAG00000001222	149.987	0.299868	0.222219	1.34942	0.177201	0.460521
ENSECAG00000001223	1.62009	1.97665	2.47138	0.799815	0.423818	NA
ENSECAG00000001227	1.16518	2.13609	3.27128	0.652984	0.513767	NA
ENSECAG00000001230	8.28683	-0.844066	0.862437	-0.978699	0.327729	0.639117
ENSECAG00000001231	0	NA	NA	NA	NA	NA
ENSECAG00000001232	0.151981	0.989117	4.06849	0.243117	0.807915	NA
ENSECAG00000001234	413.885	-0.237865	0.141202	-1.68457	0.0920713	0.309689
ENSECAG00000001235	721.003	-0.00940922	0.170246	-0.0552684	0.955925	0.997703
ENSECAG00000001241	0	NA	NA	NA	NA	NA
ENSECAG00000001243	0.141473	0	4.08046	0	1	NA
ENSECAG00000001246	0	NA	NA	NA	NA	NA
ENSECAG00000001249	193.529	0.248501	0.278437	0.892486	0.372133	0.680509
ENSECAG00000001258	100.886	-1.1292	0.249581	-4.52437	6.05748e-06	0.000185221
ENSECAG00000001260	0	NA	NA	NA	NA	NA
ENSECAG00000001261	327	-0.857779	1.74178	-0.492471	0.622386	0.857905
ENSECAG00000001262	402.576	-0.221113	0.190008	-1.1637	0.244544	0.551656
ENSECAG00000001263	0.0732695	1.06711	4.08046	0.261516	0.793694	NA
ENSECAG00000001265	214.858	0.102481	0.244349	0.419404	0.674921	0.886072
ENSECAG00000001267	234.359	-0.748394	1.24057	-0.603264	0.546333	0.814891
ENSECAG00000001268	6.4315	1.3401	1.51178	0.886438	0.375382	0.68365
ENSECAG00000001271	0.291377	-1.67356	4.0355	-0.414709	0.678355	NA
ENSECAG00000001274	0	NA	NA	NA	NA	NA
ENSECAG00000001276	0	NA	NA	NA	NA	NA
ENSECAG00000001279	7.82542	0.665942	0.868585	0.766698	0.443261	0.739577
ENSECAG00000001282	0	NA	NA	NA	NA	NA
ENSECAG00000001288	1.54213	0	3.84119	0	1	NA
ENSECAG00000001290	11.4418	-0.0435078	0.799313	-0.0544315	0.956591	0.997953
ENSECAG00000001294	104.266	0.11589	0.30635	0.378294	0.705212	0.898429
ENSECAG00000001299	207.025	0.0996824	0.243063	0.41011	0.681725	0.888404
ENSECAG00000001300	45.3093	0.235181	0.455266	0.51658	0.60545	0.849704
ENSECAG00000001307	3.19334	0.656374	1.537	0.42705	0.669343	0.883676
ENSECAG00000001308	107.08	-0.0647108	0.294776	-0.219526	0.826241	0.949449
ENSECAG00000001312	16.621	0.0760548	0.807906	0.0941382	0.924999	0.988523
ENSECAG00000001316	289.884	0.154114	0.333519	0.462086	0.64402	0.871902
ENSECAG00000001317	1168.91	0.363402	0.325721	1.11569	0.264557	0.576802
ENSECAG00000001318	186.334	0.591257	0.281628	2.09942	0.0357797	0.170123
ENSECAG00000001324	2619.35	-3.01146	1.24759	-2.41383	0.015786	0.0960241
ENSECAG00000001326	1738.36	-0.0345333	1.3538	-0.0255085	NA	NA
ENSECAG00000001330	0	NA	NA	NA	NA	NA
ENSECAG00000001331	0.143712	-0.781854	4.06906	-0.192146	0.847628	NA
ENSECAG00000001333	8.81472	-0.214356	0.706276	-0.303502	0.761507	0.920723
ENSECAG00000001334	23.7246	0.0840502	0.421101	0.199596	0.841796	0.956103
ENSECAG00000001335	0	NA	NA	NA	NA	NA
ENSECAG00000001342	330.776	-0.266966	0.311147	-0.858006	0.390889	0.696323
ENSECAG00000001343	0	NA	NA	NA	NA	NA
ENSECAG00000001347	0.297219	0	4.08046	0	1	NA
ENSECAG00000001358	1498.68	-0.0293431	0.122716	-0.239113	0.811018	0.942586
ENSECAG00000001359	475.989	-0.125129	0.11936	-1.04833	0.294485	0.604717
ENSECAG00000001360	638.999	0.0296039	0.292678	0.101148	0.919433	0.986984
ENSECAG00000001367	36.8287	-0.0310186	0.579698	-0.0535083	0.957327	0.998183
ENSECAG00000001370	6.99338	-0.137132	0.872625	-0.157149	0.875127	0.972142
ENSECAG00000001371	8.40911	0	2.27371	0	1	1
ENSECAG00000001372	17.2184	-1.66177	0.713996	-2.32742	0.0199428	0.113532
ENSECAG00000001373	35.0669	0.485742	0.537448	0.903794	0.366105	0.67577
ENSECAG00000001379	24.1058	-0.226789	0.471498	-0.480996	0.630519	0.862601
ENSECAG00000001383	11.8275	-0.427003	1.71023	-0.249676	0.802838	0.938856
ENSECAG00000001385	603.582	-0.161162	0.158136	-1.01914	0.308139	0.620177
ENSECAG00000001386	0	NA	NA	NA	NA	NA
ENSECAG00000001389	1658.26	0.100211	0.0942793	1.06292	0.287818	0.599449
ENSECAG00000001394	0	NA	NA	NA	NA	NA
ENSECAG00000001399	659.975	-1.89397	0.964191	-1.96431	0.0494939	0.210359
ENSECAG00000001400	172.927	0.203593	0.244403	0.833018	0.404834	0.707148
ENSECAG00000001401	0.722125	0	4.08046	0	1	NA
ENSECAG00000001407	439.571	1.10756	0.642711	1.72326	0.0848419	0.294976
ENSECAG00000001409	62.2567	-0.332336	0.399119	-0.832675	0.405028	0.707245
ENSECAG00000001410	51.0362	0.0918128	0.329897	0.278308	0.780776	0.928863
ENSECAG00000001411	476.745	-0.664497	0.258037	-2.5752	0.0100183	0.0691868
ENSECAG00000001414	339.427	0.23607	0.164138	1.43824	0.150366	0.416497
ENSECAG00000001415	1590.74	0.674055	0.627415	1.07434	0.282672	0.59397
ENSECAG00000001418	0.810488	-0.202566	2.94547	-0.0687721	0.945171	NA
ENSECAG00000001419	0	NA	NA	NA	NA	NA
ENSECAG00000001422	25.3815	-0.501331	0.940423	-0.533091	0.59397	0.843255
ENSECAG00000001424	0	NA	NA	NA	NA	NA
ENSECAG00000001426	1181.31	-0.0971664	0.118032	-0.823222	0.410381	0.711641
ENSECAG00000001434	0	NA	NA	NA	NA	NA
ENSECAG00000001435	0	NA	NA	NA	NA	NA
ENSECAG00000001436	9.77339	0.274919	0.656629	0.418682	0.675448	0.886072
ENSECAG00000001439	782.887	-0.456514	0.245454	-1.85987	0.0629034	0.244621
ENSECAG00000001440	222.475	0.0686721	0.225954	0.303921	0.761188	0.920723
ENSECAG00000001441	2437.87	-0.454474	0.189157	-2.40263	0.0162776	0.098089
ENSECAG00000001442	24.7082	-1.09984	0.502526	-2.18863	0.0286235	0.146425
ENSECAG00000001443	179.942	1.34464	0.731935	1.83711	0.066194	0.252354
ENSECAG00000001444	181.216	-0.0636141	0.371787	-0.171104	0.864142	0.967041
ENSECAG00000001445	510.439	-1.00548	0.245322	-4.09862	4.15615e-05	0.000945334
ENSECAG00000001454	4.4785	1.06423	1.87038	0.568992	0.569361	0.829677
ENSECAG00000001455	2.88829	-2.93037	2.45634	-1.19298	0.232877	0.5366
ENSECAG00000001463	72.9732	0.355823	0.321088	1.10818	0.267785	0.579913
ENSECAG00000001464	0.151981	0.989117	4.06849	0.243117	0.807915	NA
ENSECAG00000001466	3.37856	3.14201	1.98468	1.58313	0.113391	0.351483
ENSECAG00000001467	0.440857	-3.03738	3.96182	-0.766664	0.443281	NA
ENSECAG00000001468	984.295	-0.211621	0.199345	-1.06158	0.288427	0.599527
ENSECAG00000001472	677.319	0.0817683	0.204156	0.400518	0.688775	0.890963
ENSECAG00000001476	2.43966	0	4.08046	0	1	1
ENSECAG00000001478	0	NA	NA	NA	NA	NA
ENSECAG00000001481	555.694	-4.66028	1.44108	-3.23389	0.00122116	0.0138666
ENSECAG00000001488	1.84409	1.48609	1.73721	0.855448	0.392303	0.697146
ENSECAG00000001490	0	NA	NA	NA	NA	NA
ENSECAG00000001491	973.747	-0.471928	0.46107	-1.02355	0.306048	0.617915
ENSECAG00000001492	0	NA	NA	NA	NA	NA
ENSECAG00000001493	5.18031	-0.228322	0.926718	-0.246377	0.80539	0.940245
ENSECAG00000001495	568.982	0.00968181	0.251024	0.0385693	0.969234	1
ENSECAG00000001496	238.422	-0.420699	0.180899	-2.3256	0.0200399	0.113954
ENSECAG00000001499	0	NA	NA	NA	NA	NA
ENSECAG00000001502	0	NA	NA	NA	NA	NA
ENSECAG00000001503	0	NA	NA	NA	NA	NA
ENSECAG00000001508	0.15571	0	4.08046	0	1	NA
ENSECAG00000001509	17.0002	-1.26874	0.820157	-1.54695	0.121874	0.365722
ENSECAG00000001514	926.629	-0.94596	0.861011	-1.09866	0.271915	0.584584
ENSECAG00000001515	191.72	0.0651195	0.205225	0.317308	0.75101	0.9166
ENSECAG00000001516	1.29005	0	4.08046	0	1	NA
ENSECAG00000001521	0	NA	NA	NA	NA	NA
ENSECAG00000001528	0	NA	NA	NA	NA	NA
ENSECAG00000001531	0	NA	NA	NA	NA	NA
ENSECAG00000001532	50.1093	0.555015	0.362805	1.52979	0.126069	0.373173
ENSECAG00000001533	139.015	-0.190465	0.226022	-0.842686	0.399404	0.703304
ENSECAG00000001538	0	NA	NA	NA	NA	NA
ENSECAG00000001540	0.932648	0	4.08046	0	1	NA
ENSECAG00000001545	417.243	-0.493543	0.382985	-1.28867	0.197512	0.489162
ENSECAG00000001546	1193.59	0.191206	0.230584	0.829226	0.406977	0.708491
ENSECAG00000001554	10.8162	0.764876	1.01593	0.752881	0.451521	0.746914
ENSECAG00000001555	2029.46	2.1673	1.81976	1.19099	0.233659	0.537818
ENSECAG00000001560	112.944	0.30904	0.244486	1.26404	0.206215	0.501094
ENSECAG00000001567	0	NA	NA	NA	NA	NA
ENSECAG00000001568	54.2858	0.0370607	0.353826	0.104743	0.91658	0.986063
ENSECAG00000001570	0	NA	NA	NA	NA	NA
ENSECAG00000001573	21.2084	-0.0748326	0.798232	-0.0937479	0.925309	0.988612
ENSECAG00000001578	0	NA	NA	NA	NA	NA
ENSECAG00000001580	212.669	0.584055	0.248769	2.34778	0.0188858	0.109447
ENSECAG00000001581	1900.7	-0.0810391	0.158386	-0.511655	0.608893	0.851259
ENSECAG00000001582	278.079	-0.461178	0.189723	-2.4308	0.0150657	0.0933662
ENSECAG00000001583	205.716	0.425812	0.21679	1.96417	0.0495103	0.210359
ENSECAG00000001584	0.750138	-1.78841	3.74994	-0.476917	0.633421	NA
ENSECAG00000001587	1.54697	3.69899	2.02203	1.82934	0.0673483	NA
ENSECAG00000001591	0	NA	NA	NA	NA	NA
ENSECAG00000001596	1427.39	0.0744431	0.139424	0.533935	0.593387	0.843219
ENSECAG00000001597	0.0724635	-0.856439	4.08046	-0.209888	0.833755	NA
ENSECAG00000001598	911.063	-1.52095	0.724393	-2.09962	0.0357622	0.170094
ENSECAG00000001599	11505.9	0.288535	0.154988	1.86166	0.062651	0.243921
ENSECAG00000001600	0	NA	NA	NA	NA	NA
ENSECAG00000001603	53.2885	-2.18101	1.18197	-1.84523	0.0650037	0.249613
ENSECAG00000001604	0	NA	NA	NA	NA	NA
ENSECAG00000001605	0.141473	0	4.08046	0	1	NA
ENSECAG00000001608	53.7804	-0.0632549	0.479507	-0.131916	0.89505	0.98018
ENSECAG00000001609	17.8468	0.104902	1.81877	0.0576775	0.954006	0.996991
ENSECAG00000001612	4.28995	-4.87539	2.22918	-2.18708	0.0287368	0.146954
ENSECAG00000001621	0	NA	NA	NA	NA	NA
ENSECAG00000001625	81.7754	0.131289	0.346636	0.378752	0.704872	0.898429
ENSECAG00000001626	268.039	-0.14642	0.160867	-0.910189	0.362723	0.672646
ENSECAG00000001627	846.263	-0.0789328	0.144413	-0.546576	0.58467	0.837265
ENSECAG00000001633	72.838	0.112623	1.31316	0.0857648	0.931653	0.990578
ENSECAG00000001634	355.776	-0.395308	0.211738	-1.86697	0.0619062	0.242235
ENSECAG00000001639	0	NA	NA	NA	NA	NA
ENSECAG00000001640	0	NA	NA	NA	NA	NA
ENSECAG00000001641	1.23998	1.0889	1.88898	0.576447	0.564313	NA
ENSECAG00000001643	0	NA	NA	NA	NA	NA
ENSECAG00000001645	243.71	-0.0737263	0.213409	-0.345469	0.729742	0.907927
ENSECAG00000001648	675.254	-0.216821	0.293338	-0.739152	0.459814	0.752552
ENSECAG00000001649	23.3797	-0.726885	1.6096	-0.451593	0.651562	0.875479
ENSECAG00000001650	2093.98	-0.858561	0.201347	-4.26408	2.00723e-05	0.000508842
ENSECAG00000001651	1206.32	0.523582	0.195779	2.67436	0.00748726	0.055769
ENSECAG00000001652	5021.77	-0.943212	0.376456	-2.5055	0.0122277	0.080281
ENSECAG00000001653	631.83	-0.642967	0.377194	-1.70461	0.0882678	0.302173
ENSECAG00000001660	0	NA	NA	NA	NA	NA
ENSECAG00000001661	0.658836	-0.856332	2.95996	-0.289305	0.772348	NA
ENSECAG00000001664	0	NA	NA	NA	NA	NA
ENSECAG00000001667	65.2474	0.910628	0.53875	1.69026	0.0909778	0.307298
ENSECAG00000001669	62.3777	-0.364835	1.45856	-0.250134	0.802484	0.938714
ENSECAG00000001674	63.7047	-0.300663	0.34852	-0.862683	0.388312	0.694889
ENSECAG00000001675	1.27164	3.43191	3.88452	0.883483	0.376975	NA
ENSECAG00000001686	0	NA	NA	NA	NA	NA
ENSECAG00000001687	0	NA	NA	NA	NA	NA
ENSECAG00000001688	309.94	2.55599	0.480071	5.32419	1.01405e-07	5.47154e-06
ENSECAG00000001690	0	NA	NA	NA	NA	NA
ENSECAG00000001697	202.219	0.676633	0.367075	1.84331	0.0652836	0.250428
ENSECAG00000001700	979.228	-0.0616538	0.199392	-0.309209	0.757163	0.918635
ENSECAG00000001701	0	NA	NA	NA	NA	NA
ENSECAG00000001708	0	NA	NA	NA	NA	NA
ENSECAG00000001712	0.143712	-0.781854	4.06906	-0.192146	0.847628	NA
ENSECAG00000001714	0	NA	NA	NA	NA	NA
ENSECAG00000001716	1078.33	2.76038	0.476472	5.79337	6.89879e-09	5.19335e-07
ENSECAG00000001719	0	NA	NA	NA	NA	NA
ENSECAG00000001721	0	NA	NA	NA	NA	NA
ENSECAG00000001722	588.449	-0.0220321	0.228024	-0.096622	0.923027	0.987932
ENSECAG00000001723	0	NA	NA	NA	NA	NA
ENSECAG00000001726	0	NA	NA	NA	NA	NA
ENSECAG00000001734	1.70137	-0.951774	1.73036	-0.550044	0.582289	NA
ENSECAG00000001736	0	NA	NA	NA	NA	NA
ENSECAG00000001740	16.927	-0.0906902	0.896452	-0.101166	0.919419	0.986984
ENSECAG00000001741	8.32444	0.956389	0.802718	1.19144	0.233482	0.537578
ENSECAG00000001747	0	NA	NA	NA	NA	NA
ENSECAG00000001752	0.15571	0	4.08046	0	1	NA
ENSECAG00000001755	0.151981	0.989117	4.06849	0.243117	0.807915	NA
ENSECAG00000001756	265.58	0.108517	0.23749	0.456934	0.647718	0.87356
ENSECAG00000001757	353.139	-0.0234811	0.162812	-0.144222	0.885325	0.976043
ENSECAG00000001762	0	NA	NA	NA	NA	NA
ENSECAG00000001763	0	NA	NA	NA	NA	NA
ENSECAG00000001765	0	NA	NA	NA	NA	NA
ENSECAG00000001767	424.106	-0.400454	0.171044	-2.34123	0.0192202	0.110679
ENSECAG00000001770	0	NA	NA	NA	NA	NA
ENSECAG00000001774	415.406	0.267963	0.268579	0.997704	0.318423	0.630553
ENSECAG00000001775	134.263	-2.00906	0.566459	-3.5467	0.000390091	0.00560114
ENSECAG00000001777	0	NA	NA	NA	NA	NA
ENSECAG00000001783	0	NA	NA	NA	NA	NA
ENSECAG00000001784	3.92742	-0.443434	3.90085	-0.113676	0.909494	0.984749
ENSECAG00000001791	0	NA	NA	NA	NA	NA
ENSECAG00000001795	0	NA	NA	NA	NA	NA
ENSECAG00000001801	2.0581	0.530466	1.62862	0.325715	0.74464	0.912807
ENSECAG00000001802	0.230412	-0.851913	4.08046	-0.208779	0.834621	NA
ENSECAG00000001804	0	NA	NA	NA	NA	NA
ENSECAG00000001807	85.3786	-0.1692	0.276736	-0.611413	0.540926	0.812437
ENSECAG00000001815	189.226	0.284785	0.227793	1.25019	0.211229	0.508033
ENSECAG00000001830	236.567	0.317897	0.22544	1.41012	0.158504	0.429729
ENSECAG00000001832	3.54702	1.0904	1.3386	0.814581	0.415312	0.716956
ENSECAG00000001834	12.8095	-0.889861	0.753931	-1.18029	0.237883	0.542906
ENSECAG00000001845	38.1426	4.71114	1.37863	3.41725	0.000632567	0.00823615
ENSECAG00000001851	0	NA	NA	NA	NA	NA
ENSECAG00000001853	487.562	-0.072836	0.176078	-0.413657	0.679125	0.888093
ENSECAG00000001854	294.03	0.845778	0.430917	1.96274	0.0496767	0.210547
ENSECAG00000001856	204.502	0.0140944	0.312782	0.0450615	0.964058	0.999719
ENSECAG00000001863	24.9687	-0.0878857	0.61731	-0.142369	0.886789	0.976603
ENSECAG00000001869	621.479	0.256058	0.169851	1.50754	0.131672	0.38127
ENSECAG00000001870	562.758	-0.884596	0.314361	-2.81395	0.00489364	0.0406342
ENSECAG00000001871	0.141473	0	4.08046	0	1	NA
ENSECAG00000001890	0	NA	NA	NA	NA	NA
ENSECAG00000001891	2.03814	-1.15786	1.66527	-0.695301	0.486866	0.773913
ENSECAG00000001892	769.216	-0.155319	0.147772	-1.05107	0.293224	0.603335
ENSECAG00000001895	0	NA	NA	NA	NA	NA
ENSECAG00000001897	0.498894	-0.157975	3.99127	-0.0395801	0.968428	NA
ENSECAG00000001898	432.158	0.135873	0.180933	0.750956	0.452679	0.747534
ENSECAG00000001899	1855.17	0.0277644	0.197947	0.140262	0.888453	0.977575
ENSECAG00000001900	479.871	-0.101876	0.399587	-0.254955	0.798758	0.936854
ENSECAG00000001903	178.475	-0.110283	0.249412	-0.442173	0.658364	0.878965
ENSECAG00000001908	0	NA	NA	NA	NA	NA
ENSECAG00000001911	7354.79	-0.292805	0.267897	-1.09298	0.274404	0.586796
ENSECAG00000001914	0	NA	NA	NA	NA	NA
ENSECAG00000001923	1.12818	-1.14669	2.12499	-0.539622	0.589458	NA
ENSECAG00000001926	393.147	0.251252	0.187558	1.33959	0.180378	0.464912
ENSECAG00000001927	2.04276	1.11598	1.63901	0.680891	0.495941	0.780847
ENSECAG00000001930	0	NA	NA	NA	NA	NA
ENSECAG00000001935	0	NA	NA	NA	NA	NA
ENSECAG00000001942	0.297114	0	4.08046	0	1	NA
ENSECAG00000001945	0	NA	NA	NA	NA	NA
ENSECAG00000001949	0.219863	-1.98831	4.01561	-0.495146	0.620497	NA
ENSECAG00000001958	50.2039	0.762709	0.471271	1.61841	0.105575	0.336414
ENSECAG00000001963	2505.81	0.098014	0.775164	0.126443	0.899381	0.98195
ENSECAG00000001964	1104.87	-0.194727	0.198716	-0.979926	0.327123	0.638741
ENSECAG00000001965	0.147848	-1.57845	4.03778	-0.39092	0.695856	NA
ENSECAG00000001985	57.2627	0.274655	0.396391	0.692889	0.488379	0.775145
ENSECAG00000001988	4.12174	-1.9588	1.55824	-1.25706	0.208732	0.505292
ENSECAG00000001989	920.043	1.35108	0.240092	5.62737	1.82981e-08	1.21143e-06
ENSECAG00000001990	0	NA	NA	NA	NA	NA
ENSECAG00000001995	0	NA	NA	NA	NA	NA
ENSECAG00000001996	513.176	-0.853029	0.231973	-3.67728	0.000235733	0.00372699
ENSECAG00000001999	586.193	0.81166	0.337611	2.40413	0.0162111	0.0978489
ENSECAG00000002009	21.6876	0.349625	0.523289	0.668131	0.50405	0.787635
ENSECAG00000002016	649.267	-0.173634	0.150935	-1.15039	0.249981	0.558686
ENSECAG00000002017	341.608	1.2179	0.578901	2.10382	0.0353944	0.168778
ENSECAG00000002018	647.096	0.0800431	0.13584	0.589245	0.555697	0.820286
ENSECAG00000002021	78.6185	-0.202663	0.520104	-0.389658	0.69679	0.893888
ENSECAG00000002023	0	NA	NA	NA	NA	NA
ENSECAG00000002026	0	NA	NA	NA	NA	NA
ENSECAG00000002027	0.670125	0.755276	3.63201	0.20795	0.835268	NA
ENSECAG00000002041	0	NA	NA	NA	NA	NA
ENSECAG00000002048	750.423	0.229529	0.137955	1.6638	0.0961525	0.316946
ENSECAG00000002049	1.2067	-0.921275	4.08046	-0.225777	0.821375	NA
ENSECAG00000002053	0	NA	NA	NA	NA	NA
ENSECAG00000002057	0	NA	NA	NA	NA	NA
ENSECAG00000002060	0	NA	NA	NA	NA	NA
ENSECAG00000002061	42.7544	-0.186245	0.561275	-0.331825	0.740021	0.91161
ENSECAG00000002063	19.8468	0.192257	0.6897	0.278754	0.780434	0.928804
ENSECAG00000002065	0	NA	NA	NA	NA	NA
ENSECAG00000002072	520.888	-0.487368	0.156217	-3.1198	0.00180972	0.0189401
ENSECAG00000002073	0	NA	NA	NA	NA	NA
ENSECAG00000002074	2.1864	-4.05439	2.42793	-1.6699	0.0949399	0.314487
ENSECAG00000002075	6.41436	0.073124	0.92673	0.0789053	0.937108	0.992222
ENSECAG00000002083	1117.9	-0.912162	0.329521	-2.76815	0.00563762	0.045138
ENSECAG00000002086	324.473	0.0803892	0.149638	0.537224	0.591113	0.841367
ENSECAG00000002087	2337.19	0.27716	0.162471	1.70591	0.088025	0.301899
ENSECAG00000002088	507.521	-0.251389	0.182531	-1.37724	0.168438	0.445919
ENSECAG00000002091	92.7588	-0.604737	0.386541	-1.56449	0.117704	0.358355
ENSECAG00000002100	4.06467	-0.920881	1.21686	-0.75677	0.449188	0.745153
ENSECAG00000002105	0	NA	NA	NA	NA	NA
ENSECAG00000002110	0	NA	NA	NA	NA	NA
ENSECAG00000002111	4.36133	2.48626	1.45233	1.71191	0.0869137	0.299682
ENSECAG00000002113	159.011	-1.35062	0.341304	-3.95724	7.58222e-05	0.0015257
ENSECAG00000002115	1472.87	-0.187879	0.141433	-1.3284	0.184046	0.470263
ENSECAG00000002116	135.066	0.396236	0.236233	1.67731	0.0934815	0.311885
ENSECAG00000002117	0.0732695	1.06711	4.08046	0.261516	0.793694	NA
ENSECAG00000002118	0	NA	NA	NA	NA	NA
ENSECAG00000002125	0	NA	NA	NA	NA	NA
ENSECAG00000002127	0	NA	NA	NA	NA	NA
ENSECAG00000002132	0.151981	0.989117	4.06849	0.243117	0.807915	NA
ENSECAG00000002133	67.722	-0.694949	0.486325	-1.42898	0.15301	0.420604
ENSECAG00000002139	0.817434	-0.926586	4.08046	-0.227079	0.820362	NA
ENSECAG00000002141	0	NA	NA	NA	NA	NA
ENSECAG00000002142	1463.08	0.126778	0.860889	0.147264	0.882923	0.974661
ENSECAG00000002143	0	NA	NA	NA	NA	NA
ENSECAG00000002144	0.0732695	1.06711	4.08046	0.261516	0.793694	NA
ENSECAG00000002145	435.362	1.10454	0.329027	3.35698	0.000787997	0.00986419
ENSECAG00000002152	0.371937	-1.54307	3.98741	-0.386985	0.698767	NA
ENSECAG00000002155	740.417	0.0785956	0.180768	0.434787	0.663717	0.881429
ENSECAG00000002156	0.670079	1.06722	3.66353	0.291309	0.770815	NA
ENSECAG00000002157	0.750471	1.01871	4.0691	0.250352	0.802315	NA
ENSECAG00000002165	0.948782	-1.4428	3.21436	-0.448861	0.653532	NA
ENSECAG00000002169	0	NA	NA	NA	NA	NA
ENSECAG00000002171	3.2232	0.763649	1.18782	0.642901	0.520288	0.798879
ENSECAG00000002173	1278.62	0.0890343	0.214255	0.415552	0.677738	0.887492
ENSECAG00000002184	28.6836	-0.370853	1.02454	-0.361971	0.717374	0.903879
ENSECAG00000002185	2.53919	0	3.44528	0	1	1
ENSECAG00000002186	82.2177	-1.35395	0.494311	-2.73907	0.00616129	0.0481158
ENSECAG00000002187	210.676	0.0634538	0.23923	0.265242	0.790823	0.932192
ENSECAG00000002188	1.03221	-0.318629	2.36183	-0.134908	0.892685	NA
ENSECAG00000002189	0	NA	NA	NA	NA	NA
ENSECAG00000002193	243.871	-0.0753446	0.247004	-0.305034	0.76034	0.920402
ENSECAG00000002195	0	NA	NA	NA	NA	NA
ENSECAG00000002196	1.20503	1.00025	3.15074	0.317465	0.750891	NA
ENSECAG00000002197	17.0751	0.587267	0.757762	0.775002	0.438338	0.736524
ENSECAG00000002199	899.595	-0.950265	0.284005	-3.34594	0.000820028	0.0101936
ENSECAG00000002201	12432.6	0.162572	0.136403	1.19185	0.233321	0.537373
ENSECAG00000002206	19.8374	-2.20437	1.08853	-2.0251	0.0428574	0.191901
ENSECAG00000002207	0	NA	NA	NA	NA	NA
ENSECAG00000002211	332.503	-4.20077	0.879119	-4.77838	1.76712e-06	6.6853e-05
ENSECAG00000002212	216.467	0.459542	0.212605	2.16149	0.0306579	0.153912
ENSECAG00000002222	208.706	-0.139013	0.203751	-0.682271	0.495067	0.780217
ENSECAG00000002223	684.343	0	4.08046	0	NA	NA
ENSECAG00000002225	596.015	2.32292	0.374377	6.20476	5.47817e-10	5.6812e-08
ENSECAG00000002226	6.70722	0.535907	0.779234	0.687735	0.49162	0.777262
ENSECAG00000002228	0	NA	NA	NA	NA	NA
ENSECAG00000002231	0	NA	NA	NA	NA	NA
ENSECAG00000002233	2601.39	-0.350471	0.252325	-1.38897	0.164842	0.440097
ENSECAG00000002234	0.317651	0	4.08046	0	1	NA
ENSECAG00000002235	290.171	-0.289832	0.220675	-1.31339	0.18905	0.476824
ENSECAG00000002236	0	NA	NA	NA	NA	NA
ENSECAG00000002238	100.327	-0.653715	0.353772	-1.84784	0.0646254	0.248599
ENSECAG00000002246	0	NA	NA	NA	NA	NA
ENSECAG00000002249	0	NA	NA	NA	NA	NA
ENSECAG00000002250	259.154	-1.09128	0.318722	-3.42394	0.000617209	0.00810117
ENSECAG00000002251	765.864	-0.842092	2.02782	-0.41527	NA	NA
ENSECAG00000002252	0	NA	NA	NA	NA	NA
ENSECAG00000002256	4217.21	-3.34402	1.41996	-2.35501	0.0185222	0.107973
ENSECAG00000002257	0.759294	0	4.08046	0	1	NA
ENSECAG00000002259	0	NA	NA	NA	NA	NA
ENSECAG00000002260	0.15571	0	4.08046	0	1	NA
ENSECAG00000002263	664.121	-0.321519	0.157	-2.04789	0.040571	0.185192
ENSECAG00000002264	0.796787	-2.00307	3.34633	-0.598588	0.549447	NA
ENSECAG00000002265	229.567	0.0795155	0.195785	0.406138	0.684641	0.889476
ENSECAG00000002267	723.355	-0.308181	0.142289	-2.16588	0.0303205	0.153151
ENSECAG00000002280	822.063	-0.138955	0.233594	-0.594856	0.55194	0.818199
ENSECAG00000002281	683.654	0.158507	0.137883	1.14957	0.25032	0.558793
ENSECAG00000002284	310.007	0.0998367	0.25122	0.397408	0.691067	0.891976
ENSECAG00000002291	0	NA	NA	NA	NA	NA
ENSECAG00000002297	3.21341	-2.48101	3.88533	-0.638559	0.52311	0.800085
ENSECAG00000002300	0	NA	NA	NA	NA	NA
ENSECAG00000002306	593.36	-0.774715	0.257576	-3.00772	0.00263217	0.0252327
ENSECAG00000002308	1.37563	-3.58292	2.84456	-1.25957	0.207825	NA
ENSECAG00000002313	51.7186	-0.00144006	0.372958	-0.00386119	0.996919	1
ENSECAG00000002317	138.571	0.28019	0.327164	0.856419	0.391766	0.696816
ENSECAG00000002318	0	NA	NA	NA	NA	NA
ENSECAG00000002320	269.442	0.13643	0.228563	0.596905	0.550571	0.81721
ENSECAG00000002321	1066.18	-0.0652775	0.17011	-0.383737	0.701173	0.896337
ENSECAG00000002323	57.8483	-0.00905409	0.330035	-0.0274337	0.978114	1
ENSECAG00000002332	0	NA	NA	NA	NA	NA
ENSECAG00000002338	0.615825	0	4.08046	0	1	NA
ENSECAG00000002346	53.848	0	1.79213	0	1	1
ENSECAG00000002347	0	NA	NA	NA	NA	NA
ENSECAG00000002350	2404	-0.343675	0.259818	-1.32276	0.185917	0.472884
ENSECAG00000002358	0.387682	2.02136	4.03661	0.500755	0.616543	NA
ENSECAG00000002359	0	NA	NA	NA	NA	NA
ENSECAG00000002361	0	NA	NA	NA	NA	NA
ENSECAG00000002362	177.398	-0.777539	0.279152	-2.78536	0.00534683	0.0434133
ENSECAG00000002364	0	NA	NA	NA	NA	NA
ENSECAG00000002366	3.41061	2.34409	2.7931	0.839245	0.401332	0.705004
ENSECAG00000002370	0	NA	NA	NA	NA	NA
ENSECAG00000002373	3.44183	0.0518852	1.02136	0.0507999	0.959485	0.998915
ENSECAG00000002374	85.2686	-0.790815	1.62885	-0.485504	0.627319	0.86084
ENSECAG00000002376	0.246407	0.851394	4.00904	0.212368	0.83182	NA
ENSECAG00000002377	167.979	0.224362	0.295356	0.759631	0.447475	0.743536
ENSECAG00000002378	60.3603	0.653115	0.304893	2.14211	0.0321845	0.158465
ENSECAG00000002379	281.717	0.0861829	0.2256	0.382017	0.702449	0.897189
ENSECAG00000002380	324.93	-0.216069	0.149719	-1.44316	0.148975	0.413803
ENSECAG00000002389	144.325	0.199524	0.772951	0.258132	0.796305	0.935556
ENSECAG00000002390	92.3617	-1.01035	0.523812	-1.92884	0.0537509	0.221174
ENSECAG00000002394	0	NA	NA	NA	NA	NA
ENSECAG00000002399	0	NA	NA	NA	NA	NA
ENSECAG00000002400	1318.76	-0.0543555	0.221088	-0.245854	0.805795	0.940353
ENSECAG00000002401	16.8475	-1.02416	0.620183	-1.65138	0.0986609	0.321499
ENSECAG00000002402	614.895	-0.599546	0.311367	-1.92553	0.0541629	0.222011
ENSECAG00000002408	167.624	-0.0873282	0.245024	-0.356406	0.721537	0.905754
ENSECAG00000002410	20.1971	0.264267	0.53453	0.494392	0.621029	0.857301
ENSECAG00000002411	0.292767	-2.28482	4.00368	-0.570681	0.568216	NA
ENSECAG00000002413	2.93552	-2.32873	1.70907	-1.36257	0.173019	0.453976
ENSECAG00000002414	70.8876	-0.0987427	0.300983	-0.328068	0.74286	0.912167
ENSECAG00000002415	0.520331	-1.99722	3.82652	-0.521942	0.60171	NA
ENSECAG00000002417	1.22771	-3.43024	3.0193	-1.1361	0.255913	NA
ENSECAG00000002421	0	NA	NA	NA	NA	NA
ENSECAG00000002425	79.0225	-1.29968	0.439863	-2.95475	0.00312927	0.0289321
ENSECAG00000002428	320.849	-0.089852	0.146729	-0.612366	0.540295	0.811976
ENSECAG00000002429	121.797	-0.0212393	0.632621	-0.0335735	0.973217	1
ENSECAG00000002430	202.389	1.88427	0.490451	3.84192	0.000122075	0.00223779
ENSECAG00000002437	751.96	0.671785	0.325537	2.06362	0.0390539	0.18037
ENSECAG00000002438	0.420329	0	4.08046	0	1	NA
ENSECAG00000002448	0	NA	NA	NA	NA	NA
ENSECAG00000002451	0	NA	NA	NA	NA	NA
ENSECAG00000002455	70.237	0.661936	0.409726	1.61556	0.10619	0.337555
ENSECAG00000002456	163.476	0.0709194	0.251258	0.282257	0.777747	0.92687
ENSECAG00000002457	0	NA	NA	NA	NA	NA
ENSECAG00000002458	1.68386	0.927033	1.58381	0.58532	0.558333	NA
ENSECAG00000002463	0	NA	NA	NA	NA	NA
ENSECAG00000002472	129.179	0.218154	0.24303	0.897642	0.369376	0.678037
ENSECAG00000002478	0	NA	NA	NA	NA	NA
ENSECAG00000002481	4.4312	-0.817209	1.42089	-0.575138	0.565198	0.82735
ENSECAG00000002490	183.184	-0.463752	0.395316	-1.17312	0.240749	0.546587
ENSECAG00000002491	316.978	0.140687	0.265607	0.529682	0.596332	0.844256
ENSECAG00000002496	105.176	-0.103838	0.285139	-0.364166	0.715734	0.90281
ENSECAG00000002502	0	NA	NA	NA	NA	NA
ENSECAG00000002508	125.863	-1.64036	0.754535	-2.174	0.0297052	0.150659
ENSECAG00000002509	0	NA	NA	NA	NA	NA
ENSECAG00000002513	238.952	-0.457359	0.360007	-1.27042	0.203936	0.498413
ENSECAG00000002514	0	NA	NA	NA	NA	NA
ENSECAG00000002515	0	NA	NA	NA	NA	NA
ENSECAG00000002519	0.301456	1.19572	4.02553	0.297035	0.76644	NA
ENSECAG00000002520	246.242	-0.445709	0.380278	-1.17206	0.241173	0.547047
ENSECAG00000002521	1131.46	-0.208193	0.175538	-1.18603	0.235611	0.540157
ENSECAG00000002522	602.772	1.76216	0.284305	6.19812	5.71414e-10	5.80415e-08
ENSECAG00000002523	109.349	-3.76633	1.09986	-3.42436	0.000616241	0.00810117
ENSECAG00000002537	0	NA	NA	NA	NA	NA
ENSECAG00000002538	0.158825	0	4.08046	0	1	NA
ENSECAG00000002539	0	NA	NA	NA	NA	NA
ENSECAG00000002540	0	NA	NA	NA	NA	NA
ENSECAG00000002541	948.831	0.164083	0.186534	0.879643	0.379053	0.687459
ENSECAG00000002542	0.600936	0	4.08046	0	1	NA
ENSECAG00000002544	4535.73	0.0212261	0.101642	0.208831	0.83458	0.953236
ENSECAG00000002548	19.6514	-2.50009	0.732697	-3.41217	0.000644479	0.00835456
ENSECAG00000002550	180.87	0.297843	0.230206	1.29381	0.19573	0.486619
ENSECAG00000002551	4.95942	0.183442	1.75045	0.104797	0.916537	0.986063
ENSECAG00000002552	0	NA	NA	NA	NA	NA
ENSECAG00000002556	243.235	0.045307	0.209791	0.215963	0.829017	0.950693
ENSECAG00000002562	65.2384	-1.00445	0.941193	-1.06721	0.285877	0.597276
ENSECAG00000002566	0	NA	NA	NA	NA	NA
ENSECAG00000002569	143.032	0.825979	0.727864	1.1348	0.25646	0.566153
ENSECAG00000002570	97.8813	1.6506	0.585913	2.81713	0.00484545	0.040349
ENSECAG00000002574	0	NA	NA	NA	NA	NA
ENSECAG00000002578	1076.75	-0.267302	0.194938	-1.37121	0.170309	0.448988
ENSECAG00000002579	234.753	3.63766	1.12834	3.22391	0.00126451	0.0142282
ENSECAG00000002596	0	NA	NA	NA	NA	NA
ENSECAG00000002597	43.0443	1.22489	0.544097	2.25124	0.0243701	0.130661
ENSECAG00000002601	0	NA	NA	NA	NA	NA
ENSECAG00000002607	371.007	-0.214885	0.954622	-0.2251	0.821902	0.947735
ENSECAG00000002610	1.04055	-1.61791	3.31612	-0.487891	0.625627	NA
ENSECAG00000002611	504.036	0.0637592	0.113637	0.561079	0.574743	0.832693
ENSECAG00000002612	1.92788	-0.881454	1.75736	-0.501578	0.615964	0.855554
ENSECAG00000002616	0	NA	NA	NA	NA	NA
ENSECAG00000002619	474.802	0.27341	1.78514	0.153158	0.878273	0.973583
ENSECAG00000002620	0.984375	0.949712	2.44222	0.388872	0.697371	NA
ENSECAG00000002623	8.62605	0.760407	0.807967	0.941137	0.346635	0.657617
ENSECAG00000002626	0	NA	NA	NA	NA	NA
ENSECAG00000002632	25.148	-0.48607	0.563494	-0.862601	0.388357	0.694889
ENSECAG00000002635	464.719	-1.09565	0.187409	-5.84631	5.02608e-09	3.90245e-07
ENSECAG00000002638	0	NA	NA	NA	NA	NA
ENSECAG00000002645	18.7984	0.00231528	0.714407	0.00324084	0.997414	1
ENSECAG00000002649	392.961	0.00456425	0.198016	0.0230499	0.98161	1
ENSECAG00000002652	197.123	0.729194	0.261776	2.78556	0.0053435	0.0434133
ENSECAG00000002654	0	NA	NA	NA	NA	NA
ENSECAG00000002658	0.373444	-0.949527	4.08046	-0.232701	0.815993	NA
ENSECAG00000002661	84.202	-0.285797	0.372292	-0.767671	0.442683	0.739134
ENSECAG00000002668	663.234	0.852683	0.273613	3.11638	0.00183085	0.0191478
ENSECAG00000002674	0.141473	0	4.08046	0	1	NA
ENSECAG00000002675	84.1443	-0.728971	0.440217	-1.65593	0.0977352	0.319899
ENSECAG00000002676	2854.08	-0.573166	0.130051	-4.40725	1.04691e-05	0.000293492
ENSECAG00000002681	0	NA	NA	NA	NA	NA
ENSECAG00000002683	0	NA	NA	NA	NA	NA
ENSECAG00000002691	349.675	-0.206593	0.165336	-1.24954	0.211469	0.508275
ENSECAG00000002692	0.15571	0	4.08046	0	1	NA
ENSECAG00000002693	0	NA	NA	NA	NA	NA
ENSECAG00000002695	1.04744	-0.864568	2.57239	-0.336095	0.736799	NA
ENSECAG00000002697	0	NA	NA	NA	NA	NA
ENSECAG00000002700	60.2357	0.308836	0.998663	0.30925	0.757132	0.918635
ENSECAG00000002701	3205.34	0.15668	0.162781	0.962522	0.335787	0.646047
ENSECAG00000002703	1.89539	-1.10396	1.57868	-0.699292	0.484369	0.772092
ENSECAG00000002706	136.53	-1.37777	0.322867	-4.2673	1.97849e-05	0.000502415
ENSECAG00000002707	1.14308	0	4.08046	0	1	NA
ENSECAG00000002709	0.151981	0.989117	4.06849	0.243117	0.807915	NA
ENSECAG00000002710	0.750835	0	4.08046	0	1	NA
ENSECAG00000002711	0	NA	NA	NA	NA	NA
ENSECAG00000002714	0.422395	-1.6009	4.03791	-0.396466	0.691761	NA
ENSECAG00000002715	853.237	0.0292316	0.184643	0.158314	0.874209	0.971636
ENSECAG00000002716	364.966	0.0445268	0.356462	0.124913	0.900592	0.982476
ENSECAG00000002719	0	NA	NA	NA	NA	NA
ENSECAG00000002721	0	NA	NA	NA	NA	NA
ENSECAG00000002724	0	NA	NA	NA	NA	NA
ENSECAG00000002727	0	NA	NA	NA	NA	NA
ENSECAG00000002730	0	NA	NA	NA	NA	NA
ENSECAG00000002732	1702.25	-0.0645382	0.172604	-0.373909	0.708472	0.899465
ENSECAG00000002744	5.95586	-3.62296	2.52523	-1.43471	0.151371	0.418266
ENSECAG00000002745	215.383	-0.0152215	0.225978	-0.0673583	0.946296	0.995591
ENSECAG00000002746	182.039	-0.110805	0.168169	-0.658893	0.509965	0.792065
ENSECAG00000002749	0	NA	NA	NA	NA	NA
ENSECAG00000002750	1.46959	-0.324295	1.97518	-0.164185	0.869586	NA
ENSECAG00000002752	0.228424	1.0891	4.08046	0.266907	0.78954	NA
ENSECAG00000002755	0.287423	-1.18884	4.04853	-0.293647	0.769027	NA
ENSECAG00000002756	215.95	0.368739	0.232567	1.58552	0.112848	0.350406
ENSECAG00000002758	1457.91	0.243351	0.234452	1.03796	0.299291	0.608846
ENSECAG00000002759	125.163	0.00885333	0.298162	0.029693	0.976312	1
ENSECAG00000002761	0	NA	NA	NA	NA	NA
ENSECAG00000002764	0	NA	NA	NA	NA	NA
ENSECAG00000002769	0	NA	NA	NA	NA	NA
ENSECAG00000002779	0	NA	NA	NA	NA	NA
ENSECAG00000002780	1.14186	0	4.08046	0	1	NA
ENSECAG00000002782	0.430161	-1.71833	3.9779	-0.431969	0.665764	NA
ENSECAG00000002783	664.94	-0.652754	0.223717	-2.91777	0.00352543	0.0316478
ENSECAG00000002784	0.314523	0	4.08046	0	1	NA
ENSECAG00000002790	0	NA	NA	NA	NA	NA
ENSECAG00000002796	0	NA	NA	NA	NA	NA
ENSECAG00000002797	47.252	-0.797643	0.531548	-1.5006	0.133458	0.384905
ENSECAG00000002798	986.844	0.0305147	0.202114	0.150978	0.879993	0.973631
ENSECAG00000002810	116.071	1.60002	0.748256	2.13833	0.0324904	0.159389
ENSECAG00000002811	0	NA	NA	NA	NA	NA
ENSECAG00000002814	1300.18	-0.518873	0.147781	-3.5111	0.000446264	0.00629096
ENSECAG00000002816	396.745	-0.0331537	0.258057	-0.128474	0.897774	0.981351
ENSECAG00000002819	0	NA	NA	NA	NA	NA
ENSECAG00000002823	33.2212	-0.858393	0.868672	-0.988167	0.323071	0.634589
ENSECAG00000002827	21.4772	0	4.08046	0	1	1
ENSECAG00000002830	1035.09	0.0886287	0.173466	0.510929	0.609401	0.85128
ENSECAG00000002831	28.6101	-0.151172	0.529375	-0.285566	0.77521	0.926182
ENSECAG00000002833	331.315	0.19726	0.264895	0.744672	0.45647	0.749561
ENSECAG00000002836	0.143712	-0.781854	4.06906	-0.192146	0.847628	NA
ENSECAG00000002842	109.868	1.13531	0.2827	4.01597	5.92029e-05	0.00124638
ENSECAG00000002844	1.61795	-0.136966	1.77409	-0.0772038	0.938461	NA
ENSECAG00000002847	290.667	-0.111977	0.22939	-0.488153	0.625441	0.860018
ENSECAG00000002855	730.248	0.083857	0.375428	0.223364	0.823252	0.948111
ENSECAG00000002856	843.732	-0.191415	0.161386	-1.18607	0.235595	0.540157
ENSECAG00000002857	0	NA	NA	NA	NA	NA
ENSECAG00000002866	474.459	-1.31002	0.319907	-4.095	4.22176e-05	0.000956599
ENSECAG00000002867	179.311	-3.16858	0.694538	-4.56214	5.06343e-06	0.000161485
ENSECAG00000002868	0.214732	-0.861241	4.08046	-0.211065	0.832837	NA
ENSECAG00000002874	0.635064	-1.72094	4.04293	-0.425668	0.67035	NA
ENSECAG00000002876	321.518	0.114512	0.261319	0.43821	0.661234	0.879708
ENSECAG00000002887	2.56976	-1.37575	1.22205	-1.12577	0.260262	0.570707
ENSECAG00000002889	1545.97	-0.331272	0.105902	-3.12811	0.00175932	0.0185303
ENSECAG00000002892	443.743	-0.555353	0.37874	-1.46632	0.142562	0.401196
ENSECAG00000002893	0	NA	NA	NA	NA	NA
ENSECAG00000002896	11.5919	-2.36738	1.89302	-1.25058	0.211086	0.507854
ENSECAG00000002900	0	NA	NA	NA	NA	NA
ENSECAG00000002901	0	NA	NA	NA	NA	NA
ENSECAG00000002903	0	NA	NA	NA	NA	NA
ENSECAG00000002905	29.48	0.986018	0.765876	1.28744	0.197941	0.490062
ENSECAG00000002911	323.788	0.272937	0.212826	1.28245	0.199686	0.492572
ENSECAG00000002916	0	NA	NA	NA	NA	NA
ENSECAG00000002917	14.2115	-0.465551	0.812306	-0.573123	0.566561	0.828446
ENSECAG00000002918	36.9491	-5.81574	0.955025	-6.08961	1.13183e-09	1.04907e-07
ENSECAG00000002919	2344.68	0.0228604	0.281096	0.0813262	0.935183	0.991895
ENSECAG00000002920	1086.73	0.426222	0.16202	2.63068	0.0085214	0.0612399
ENSECAG00000002922	0	NA	NA	NA	NA	NA
ENSECAG00000002928	23.5548	-0.385857	0.650467	-0.593199	0.553048	0.818777
ENSECAG00000002931	651.02	0.509924	0.184317	2.76656	0.00566506	0.0452506
ENSECAG00000002932	0	NA	NA	NA	NA	NA
ENSECAG00000002934	5.35403	2.94567	1.41066	2.08814	0.0367848	0.173346
ENSECAG00000002935	94.6932	0.244962	0.387612	0.631978	0.527401	0.803412
ENSECAG00000002936	281.883	-0.0825961	0.183832	-0.449303	0.653213	0.876665
ENSECAG00000002938	0	NA	NA	NA	NA	NA
ENSECAG00000002941	14.157	-0.23379	1.00191	-0.233344	0.815494	0.944718
ENSECAG00000002942	223.538	0.248646	0.250299	0.993398	0.320516	0.632557
ENSECAG00000002943	50.2469	-0.404672	0.354989	-1.13996	0.254305	0.563798
ENSECAG00000002944	785.925	0.193417	0.105628	1.83112	0.067083	0.25437
ENSECAG00000002945	0.141473	0	4.08046	0	1	NA
ENSECAG00000002951	0	NA	NA	NA	NA	NA
ENSECAG00000002955	802.217	-1.89533	0.345077	-5.49248	3.9633e-08	2.39815e-06
ENSECAG00000002958	8.84036	-0.330654	0.790725	-0.418166	0.675826	0.886072
ENSECAG00000002962	206.998	-3.72731	1.63996	-2.27281	0.0230379	0.125322
ENSECAG00000002963	0	NA	NA	NA	NA	NA
ENSECAG00000002969	0	NA	NA	NA	NA	NA
ENSECAG00000002971	1.25012	-0.983927	2.0918	-0.470373	0.638088	NA
ENSECAG00000002972	967.466	0.17426	0.180328	0.966348	0.33387	0.644448
ENSECAG00000002977	2.50278	1.92743	1.97293	0.976941	0.328598	0.639936
ENSECAG00000002978	0.141473	0	4.08046	0	1	NA
ENSECAG00000002983	0	NA	NA	NA	NA	NA
ENSECAG00000002984	0	NA	NA	NA	NA	NA
ENSECAG00000002986	384.574	0.543631	0.528621	1.0284	0.303764	0.615076
ENSECAG00000002987	673.408	-0.555631	0.1519	-3.65787	0.000254321	0.00393692
ENSECAG00000002988	3.13598	4.63208	2.09363	2.21247	0.0269344	0.140301
ENSECAG00000002989	0	NA	NA	NA	NA	NA
ENSECAG00000002992	371.708	0.474018	0.360822	1.31372	0.188941	0.476824
ENSECAG00000003000	0.0724635	-0.856439	4.08046	-0.209888	0.833755	NA
ENSECAG00000003001	79.0186	0.760637	0.379764	2.00292	0.0451857	0.198713
ENSECAG00000003002	7050.4	-0.076146	0.263811	-0.288639	0.772858	0.924984
ENSECAG00000003006	0.0732695	1.06711	4.08046	0.261516	0.793694	NA
ENSECAG00000003007	64.7313	0.272546	0.344461	0.791225	0.428813	0.728776
ENSECAG00000003011	6.75215	-2.70255	1.02154	-2.64557	0.00815526	0.059402
ENSECAG00000003013	362.393	0.119754	0.242915	0.492986	0.622022	0.85779
ENSECAG00000003015	490.159	-3.80727	0.8195	-4.64585	3.38685e-06	0.000117353
ENSECAG00000003017	362.812	0.297024	0.164471	1.80594	0.070928	0.264354
ENSECAG00000003025	177.751	-0.863465	1.61671	-0.534087	0.593281	0.843159
ENSECAG00000003027	42.1928	-1.17471	0.964804	-1.21756	0.22339	0.52482
ENSECAG00000003028	0	NA	NA	NA	NA	NA
ENSECAG00000003029	82.8669	-0.979902	0.436385	-2.2455	0.0247361	0.132194
ENSECAG00000003030	5640.3	-0.0972863	0.155418	-0.625964	0.531339	0.804959
ENSECAG00000003033	0.0739241	-0.856439	4.08046	-0.209888	0.833755	NA
ENSECAG00000003034	64.6851	0.505784	0.410063	1.23343	0.217415	0.516675
ENSECAG00000003040	1.5571	0	4.08046	0	1	NA
ENSECAG00000003045	168.863	1.01733	0.593448	1.71427	0.0864796	0.298615
ENSECAG00000003048	0	NA	NA	NA	NA	NA
ENSECAG00000003049	120.873	-0.259871	0.336303	-0.772727	0.439684	0.737031
ENSECAG00000003050	0.289047	-2.35022	3.99378	-0.588469	0.556217	NA
ENSECAG00000003051	657.769	0.565029	0.294362	1.9195	0.0549209	0.223881
ENSECAG00000003053	1.96737	1.12031	2.72457	0.411189	0.680934	0.888252
ENSECAG00000003054	0.667167	-0.545191	3.80199	-0.143396	0.885977	NA
ENSECAG00000003055	1998.07	-0.099619	0.287031	-0.347067	0.728541	0.907927
ENSECAG00000003056	0.656896	0.402076	3.88863	0.103398	0.917647	NA
ENSECAG00000003066	1.55738	1.57127	3.06409	0.512802	0.60809	NA
ENSECAG00000003067	12.8524	2.48183	1.68778	1.47047	0.141433	0.399135
ENSECAG00000003068	0.172118	1.8559	4.03441	0.460017	0.645504	NA
ENSECAG00000003072	296.389	-2.99574	0.480899	-6.22947	4.68024e-10	4.99338e-08
ENSECAG00000003075	85.5249	-0.161915	0.30674	-0.527856	0.597599	0.845159
ENSECAG00000003078	14.3742	-5.07641	1.78248	-2.84795	0.00440022	0.0374321
ENSECAG00000003079	6853.27	0.0769961	0.222053	0.346746	0.728782	0.907927
ENSECAG00000003080	956.153	0.115311	0.181688	0.634666	0.525646	0.801742
ENSECAG00000003083	116.22	-0.859442	1.68865	-0.508951	0.610787	0.852089
ENSECAG00000003088	0	NA	NA	NA	NA	NA
ENSECAG00000003090	0	NA	NA	NA	NA	NA
ENSECAG00000003091	794.826	-0.176688	0.124071	-1.42409	0.154421	0.422754
ENSECAG00000003092	0	NA	NA	NA	NA	NA
ENSECAG00000003094	0.0739241	-0.856439	4.08046	-0.209888	0.833755	NA
ENSECAG00000003099	0	NA	NA	NA	NA	NA
ENSECAG00000003102	0	NA	NA	NA	NA	NA
ENSECAG00000003103	1888.18	0.139679	0.119192	1.17189	0.241243	0.547057
ENSECAG00000003104	188.368	0.55112	0.249513	2.20878	0.0271898	0.141136
ENSECAG00000003105	0	NA	NA	NA	NA	NA
ENSECAG00000003106	20.5654	-4.86727	1.12635	-4.32129	1.5512e-05	0.00041079
ENSECAG00000003112	0.37032	1.52808	3.99789	0.38222	0.702298	NA
ENSECAG00000003113	1641.06	-0.0534577	0.154126	-0.346845	0.728708	0.907927
ENSECAG00000003116	145.574	0.303331	0.187451	1.61819	0.105621	0.336455
ENSECAG00000003118	380.436	-0.176748	0.222621	-0.793941	0.42723	0.727481
ENSECAG00000003121	26011.3	0.40696	0.222507	1.82898	0.0674024	0.254999
ENSECAG00000003122	356.941	-0.136039	0.178082	-0.763915	0.444918	0.740697
ENSECAG00000003123	0	NA	NA	NA	NA	NA
ENSECAG00000003124	11.7772	-0.178573	1.70063	-0.105004	0.916373	0.986063
ENSECAG00000003130	1.1648	1.06546	3.20562	0.332372	0.739608	NA
ENSECAG00000003137	118.321	1.56396	0.669236	2.33693	0.0194429	0.111586
ENSECAG00000003138	75.9112	0.307773	0.309978	0.992886	0.320766	0.632742
ENSECAG00000003142	0.460116	0.122877	3.06343	0.0401108	0.968005	NA
ENSECAG00000003146	319.085	-0.0539191	0.204353	-0.263853	0.791893	0.932416
ENSECAG00000003150	0.512875	3.00014	3.98853	0.752192	0.451936	NA
ENSECAG00000003151	2.0771	-1.72482	2.4375	-0.707616	0.479184	0.76837
ENSECAG00000003156	0	NA	NA	NA	NA	NA
ENSECAG00000003157	980.284	0.414048	0.19142	2.16303	0.0305389	0.153703
ENSECAG00000003158	44.8046	-0.7682	0.372091	-2.06455	0.0389656	0.180049
ENSECAG00000003159	69.3716	-0.189026	0.371445	-0.508894	0.610826	0.852089
ENSECAG00000003160	49.4672	0.00633208	0.29671	0.021341	0.982974	1
ENSECAG00000003167	23.525	-1.22472	0.890687	-1.37503	0.169123	0.446995
ENSECAG00000003173	0.141473	0	4.08046	0	1	NA
ENSECAG00000003177	0	NA	NA	NA	NA	NA
ENSECAG00000003178	0.455309	1.79309	4.02185	0.445837	0.655715	NA
ENSECAG00000003179	123.089	0.640826	0.249069	2.57289	0.0100854	0.069566
ENSECAG00000003181	0	NA	NA	NA	NA	NA
ENSECAG00000003182	20.1066	0.146635	0.537391	0.272865	0.784957	0.930213
ENSECAG00000003192	0.213712	0.153782	4.08044	0.0376875	0.969937	NA
ENSECAG00000003193	193.717	-1.88902	0.478295	-3.94948	7.83201e-05	0.00156998
ENSECAG00000003199	68.7964	0.618232	0.379413	1.62944	0.103219	0.331455
ENSECAG00000003201	309.056	2.46807	0.54773	4.506	6.60607e-06	0.000199808
ENSECAG00000003205	0.158825	0	4.08046	0	1	NA
ENSECAG00000003209	36.1422	0.728314	0.410846	1.77272	0.0762755	0.277849
ENSECAG00000003211	54.369	-0.0808527	0.355489	-0.227441	0.820081	0.947033
ENSECAG00000003217	0	NA	NA	NA	NA	NA
ENSECAG00000003222	0	NA	NA	NA	NA	NA
ENSECAG00000003227	0.0732695	1.06711	4.08046	0.261516	0.793694	NA
ENSECAG00000003229	2680.46	-0.494139	0.118366	-4.17466	2.98425e-05	0.000711518
ENSECAG00000003230	48.204	1.16758	0.718507	1.625	0.104162	0.333274
ENSECAG00000003235	390.96	-0.379896	0.349768	-1.08614	0.277418	0.590241
ENSECAG00000003236	254.093	-0.115381	0.201952	-0.571329	0.567777	0.828813
ENSECAG00000003237	954.584	-0.415768	0.119504	-3.47911	0.000503081	0.00690374
ENSECAG00000003238	1419.82	0.211897	0.120966	1.75171	0.0798239	0.285136
ENSECAG00000003239	1.62567	-0.943394	3.0059	-0.313847	0.753637	NA
ENSECAG00000003240	0	NA	NA	NA	NA	NA
ENSECAG00000003241	26.593	0.372878	0.946483	0.393962	0.693609	0.892334
ENSECAG00000003245	0.843758	2.21875	4.01369	0.552795	0.580404	NA
ENSECAG00000003249	93.8601	0.0632811	0.287754	0.219914	0.825938	0.94939
ENSECAG00000003252	0.380043	0.419378	3.98868	0.105142	0.916263	NA
ENSECAG00000003253	253.661	-0.0134842	0.208295	-0.064736	0.948384	0.99584
ENSECAG00000003257	202.851	-0.0197639	0.213777	-0.0924508	0.92634	0.98903
ENSECAG00000003259	94.7233	0.829897	0.458139	1.81145	0.0700709	0.262478
ENSECAG00000003260	98.2821	3.79865	0.956409	3.97178	7.13376e-05	0.00145321
ENSECAG00000003261	2.12152	1.41609	2.19634	0.644751	0.519089	0.797977
ENSECAG00000003264	0	NA	NA	NA	NA	NA
ENSECAG00000003266	11.9348	-4.28295	1.16563	-3.67437	0.000238435	0.0037617
ENSECAG00000003268	0	NA	NA	NA	NA	NA
ENSECAG00000003269	0.599063	-1.18406	4.04848	-0.29247	0.769927	NA
ENSECAG00000003270	0	NA	NA	NA	NA	NA
ENSECAG00000003271	2693.97	-0.198936	0.161606	-1.23099	0.218326	0.517877
ENSECAG00000003274	74.8033	1.26645	0.391812	3.2323	0.00122797	0.013912
ENSECAG00000003277	458.885	-2.51275	0.359486	-6.98985	2.75171e-12	5.36945e-10
ENSECAG00000003278	45.6144	0.52006	0.560192	0.92836	0.353221	0.665008
ENSECAG00000003288	0	NA	NA	NA	NA	NA
ENSECAG00000003289	1.52682	1.3705	2.76103	0.496373	0.619632	NA
ENSECAG00000003291	31.9133	-0.387007	0.415545	-0.931324	0.351686	0.663435
ENSECAG00000003305	0.0732695	1.06711	4.08046	0.261516	0.793694	NA
ENSECAG00000003310	1531.08	-0.697287	0.722995	-0.964442	0.334824	0.645617
ENSECAG00000003311	0.797107	1.8578	4.03437	0.460493	0.645163	NA
ENSECAG00000003312	513.615	0.216143	0.146649	1.47388	0.140515	0.397547
ENSECAG00000003314	107.986	0.0511808	0.429465	0.119173	0.905138	0.983503
ENSECAG00000003315	493.903	-0.808725	0.296281	-2.72959	0.00634128	0.0492105
ENSECAG00000003317	0	NA	NA	NA	NA	NA
ENSECAG00000003318	1.57707	2.15117	2.62745	0.81873	0.412941	NA
ENSECAG00000003319	127.695	0.194276	0.287593	0.675525	0.499342	0.783624
ENSECAG00000003326	0.151981	0.989117	4.06849	0.243117	0.807915	NA
ENSECAG00000003330	84.6972	0.54669	0.332934	1.64203	0.100583	0.326151
ENSECAG00000003331	134.218	-0.496242	0.756713	-0.655786	0.511962	0.793299
ENSECAG00000003332	684.798	-0.000268286	0.258428	-0.00103815	0.999172	1
ENSECAG00000003335	4.01576	-0.213909	1.20023	-0.178224	0.858547	0.963854
ENSECAG00000003345	44645.9	0.524518	0.229337	2.28711	0.0221894	0.122285
ENSECAG00000003353	7.49912	0.192312	1.43298	0.134204	0.893241	0.97979
ENSECAG00000003354	2.26091	-0.358511	1.53361	-0.23377	0.815163	0.944639
ENSECAG00000003355	0.353813	-2.10697	4.01489	-0.524788	0.599731	NA
ENSECAG00000003357	511.814	0.0289726	0.122455	0.236598	0.812969	0.943295
ENSECAG00000003363	368.967	-0.0433035	0.229526	-0.188665	0.850355	0.959828
ENSECAG00000003367	68.5218	0.0353922	0.394857	0.0896328	0.928579	0.990098
ENSECAG00000003368	3474.65	-0.317019	0.131034	-2.41936	0.015548	0.095044
ENSECAG00000003372	0	NA	NA	NA	NA	NA
ENSECAG00000003379	0	NA	NA	NA	NA	NA
ENSECAG00000003381	0	NA	NA	NA	NA	NA
ENSECAG00000003385	0	NA	NA	NA	NA	NA
ENSECAG00000003386	68.1199	0.643213	0.492445	1.30616	0.191497	0.480473
ENSECAG00000003387	961.416	-0.387626	0.17981	-2.15576	0.0311025	0.154964
ENSECAG00000003388	754.632	-0.0045245	0.155624	-0.0290733	0.976806	1
ENSECAG00000003389	0.15571	0	4.08046	0	1	NA
ENSECAG00000003397	0	NA	NA	NA	NA	NA
ENSECAG00000003398	1872.52	-0.240221	0.302384	-0.794424	0.426948	0.727441
ENSECAG00000003410	0	NA	NA	NA	NA	NA
ENSECAG00000003415	0.66964	-0.867021	4.08046	-0.212481	0.831731	NA
ENSECAG00000003416	0	NA	NA	NA	NA	NA
ENSECAG00000003417	8.40563	-1.3644	1.71126	-0.797306	0.425274	0.725754
ENSECAG00000003418	16.2663	-4.32838	1.62821	-2.65837	0.00785188	0.0578413
ENSECAG00000003425	0	NA	NA	NA	NA	NA
ENSECAG00000003426	19.9152	-0.204309	0.489891	-0.417051	0.676641	0.886526
ENSECAG00000003427	237.783	0.205668	0.192061	1.07085	0.284239	0.595797
ENSECAG00000003428	28571.1	-0.071123	0.229648	-0.309704	0.756786	0.918612
ENSECAG00000003430	0.707926	1.52315	2.87402	0.529971	0.596132	NA
ENSECAG00000003436	126.074	0.331293	0.318384	1.04055	0.298086	0.607562
ENSECAG00000003437	0	NA	NA	NA	NA	NA
ENSECAG00000003439	0	NA	NA	NA	NA	NA
ENSECAG00000003442	0	NA	NA	NA	NA	NA
ENSECAG00000003445	85.9456	-1.11565	0.487833	-2.28695	0.022199	0.122292
ENSECAG00000003447	0	NA	NA	NA	NA	NA
ENSECAG00000003448	276.158	-0.565242	0.162432	-3.47988	0.00050164	0.00689465
ENSECAG00000003452	19.1599	-1.27006	0.648584	-1.9582	0.0502061	0.211642
ENSECAG00000003454	0.570354	-1.18597	4.0485	-0.292941	0.769568	NA
ENSECAG00000003455	0.424577	-2.96878	3.96483	-0.748779	0.453991	NA
ENSECAG00000003460	130.245	-0.508811	0.245399	-2.07341	0.0381345	0.17745
ENSECAG00000003462	933.447	0.686882	0.431146	1.59316	0.111125	0.34658
ENSECAG00000003466	0.141473	0	4.08046	0	1	NA
ENSECAG00000003470	11.3268	0.0137968	0.667656	0.0206646	0.983513	1
ENSECAG00000003471	951.092	-0.00304032	0.140661	-0.0216146	0.982755	1
ENSECAG00000003473	1083.21	-0.679808	0.211231	-3.21831	0.00128948	0.0144762
ENSECAG00000003474	266.791	0.348578	0.30578	1.13996	0.254302	0.563798
ENSECAG00000003478	0.314525	0	4.08046	0	1	NA
ENSECAG00000003481	3.54128	0.0295288	1.45106	0.0203499	0.983764	1
ENSECAG00000003482	0	NA	NA	NA	NA	NA
ENSECAG00000003485	1.26257	-2.52793	3.91541	-0.645636	0.518515	NA
ENSECAG00000003494	0	NA	NA	NA	NA	NA
ENSECAG00000003495	246.858	0.850757	0.343429	2.47724	0.0132403	0.0851003
ENSECAG00000003499	0	NA	NA	NA	NA	NA
ENSECAG00000003501	6.26532	1.05166	1.09534	0.960118	0.336996	0.647448
ENSECAG00000003502	161.788	0.156331	0.169657	0.921453	0.356814	0.667513
ENSECAG00000003503	594.299	0.208685	0.119181	1.751	0.0799468	0.285277
ENSECAG00000003510	797.773	-0.182779	0.189517	-0.964447	0.334822	0.645617
ENSECAG00000003511	0	NA	NA	NA	NA	NA
ENSECAG00000003512	542.293	-0.00818989	0.215093	-0.038076	0.969627	1
ENSECAG00000003513	0.143712	-0.781854	4.06906	-0.192146	0.847628	NA
ENSECAG00000003514	15.6026	-0.271852	0.504214	-0.53916	0.589777	0.840837
ENSECAG00000003515	0.0739241	-0.856439	4.08046	-0.209888	0.833755	NA
ENSECAG00000003516	958.762	-0.544013	0.218234	-2.4928	0.0126742	0.082619
ENSECAG00000003517	0	NA	NA	NA	NA	NA
ENSECAG00000003520	5.78858	-0.370902	1.25807	-0.294817	0.768133	0.923153
ENSECAG00000003526	0	NA	NA	NA	NA	NA
ENSECAG00000003528	0	NA	NA	NA	NA	NA
ENSECAG00000003531	0	NA	NA	NA	NA	NA
ENSECAG00000003532	372.907	0.386722	0.470259	0.822359	0.410872	0.712334
ENSECAG00000003535	164.987	-0.126218	0.281803	-0.447894	0.65423	0.877159
ENSECAG00000003539	212.775	0.20423	0.192155	1.06284	0.287856	0.599449
ENSECAG00000003545	0	NA	NA	NA	NA	NA
ENSECAG00000003546	5.35464	0.00737016	0.923884	0.00797737	0.993635	1
ENSECAG00000003550	8.87794	0.433758	1.37116	0.316344	0.751742	0.91703
ENSECAG00000003551	1.83491	0.825781	1.55805	0.530009	0.596106	0.844136
ENSECAG00000003553	1.09889	3.80576	3.95582	0.962066	0.336016	NA
ENSECAG00000003554	49.2393	-0.971531	0.81119	-1.19766	0.231048	0.534381
ENSECAG00000003561	221.102	-0.0910674	0.211004	-0.431591	0.666039	0.882456
ENSECAG00000003563	1166.77	-5.8054	1.41353	-4.10702	4.00793e-05	0.000920086
ENSECAG00000003565	186.662	-0.885412	1.72055	-0.51461	0.606826	0.850372
ENSECAG00000003567	0	NA	NA	NA	NA	NA
ENSECAG00000003569	430.366	-1.27907	0.301414	-4.24356	2.20003e-05	0.000549266
ENSECAG00000003570	179.266	0.398678	0.256917	1.55178	0.120715	0.36374
ENSECAG00000003573	27.3431	0.574232	1.31492	0.436704	0.662326	0.880448
ENSECAG00000003575	0	NA	NA	NA	NA	NA
ENSECAG00000003576	0	NA	NA	NA	NA	NA
ENSECAG00000003580	597.831	0.372611	0.227725	1.63623	0.101791	0.328524
ENSECAG00000003581	86.1212	0.280223	0.302306	0.926953	0.353951	0.665706
ENSECAG00000003585	12.3261	0.38623	0.722022	0.534929	0.592699	0.842735
ENSECAG00000003588	0	NA	NA	NA	NA	NA
ENSECAG00000003591	157.683	0.184992	0.387925	0.476877	0.63345	0.864528
ENSECAG00000003592	1016.88	-0.00239737	0.138086	-0.0173614	0.986148	1
ENSECAG00000003599	175.657	-0.69228	0.279423	-2.47753	0.0132296	0.0850986
ENSECAG00000003600	314.165	-0.186814	0.150555	-1.24083	0.214667	0.513108
ENSECAG00000003601	2168.83	-0.230845	0.138333	-1.66876	0.095164	0.314948
ENSECAG00000003602	3.75359	-0.523399	1.37678	-0.380161	0.703826	0.898179
ENSECAG00000003604	0	NA	NA	NA	NA	NA
ENSECAG00000003606	521.601	2.77899	1.41959	1.9576	0.0502765	0.211644
ENSECAG00000003607	0	NA	NA	NA	NA	NA
ENSECAG00000003617	79.227	0.457297	0.3076	1.48666	0.137104	0.391973
ENSECAG00000003618	0.527813	0.202139	4.02305	0.0502451	0.959927	NA
ENSECAG00000003619	688.559	0.430838	0.249278	1.72834	0.0839269	0.293232
ENSECAG00000003621	332.446	-0.225208	0.16622	-1.35488	0.175457	0.458023
ENSECAG00000003626	15.6736	0.709561	0.585898	1.21107	0.22587	0.527887
ENSECAG00000003629	0.533782	1.09646	4.08046	0.268711	0.788152	NA
ENSECAG00000003631	0	NA	NA	NA	NA	NA
ENSECAG00000003632	1133.02	0.437693	0.195765	2.23581	0.0253642	0.134628
ENSECAG00000003633	80.9103	0.320632	0.444475	0.721372	0.470681	0.761662
ENSECAG00000003634	244.932	-0.773931	0.291498	-2.65502	0.00793046	0.058251
ENSECAG00000003636	774.621	-0.616495	0.622988	-0.989578	0.322381	0.63424
ENSECAG00000003639	0	NA	NA	NA	NA	NA
ENSECAG00000003640	0.151981	0.989117	4.06849	0.243117	0.807915	NA
ENSECAG00000003643	0	NA	NA	NA	NA	NA
ENSECAG00000003653	0	NA	NA	NA	NA	NA
ENSECAG00000003655	13.992	-0.629849	0.778221	-0.809344	0.418317	0.719096
ENSECAG00000003656	15.0965	-2.80427	1.44895	-1.93538	0.0529441	0.219037
ENSECAG00000003657	0	NA	NA	NA	NA	NA
ENSECAG00000003664	0.888819	0.62819	2.68845	0.233662	0.815247	NA
ENSECAG00000003667	376.102	0.00389934	0.191599	0.0203516	0.983763	1
ENSECAG00000003668	1.95678	-1.14216	1.89076	-0.604074	0.545794	0.814614
ENSECAG00000003669	129.238	-1.56784	0.858	-1.82732	0.0676519	0.255637
ENSECAG00000003677	0	NA	NA	NA	NA	NA
ENSECAG00000003681	352.175	-0.0557481	0.176458	-0.315928	0.752057	0.917203
ENSECAG00000003682	5.10772	-0.196409	1.5937	-0.12324	0.901917	0.983122
ENSECAG00000003691	0.909546	0.985937	3.35702	0.293694	0.768992	NA
ENSECAG00000003698	0.0724635	-0.856439	4.08046	-0.209888	0.833755	NA
ENSECAG00000003701	0	NA	NA	NA	NA	NA
ENSECAG00000003702	0	NA	NA	NA	NA	NA
ENSECAG00000003704	108.408	0	1.69835	0	1	1
ENSECAG00000003714	0	NA	NA	NA	NA	NA
ENSECAG00000003717	10.3961	0.498942	0.762606	0.654259	0.512945	0.793965
ENSECAG00000003718	0	NA	NA	NA	NA	NA
ENSECAG00000003721	0	NA	NA	NA	NA	NA
ENSECAG00000003722	124.988	-0.115425	0.310715	-0.371483	0.710278	0.899985
ENSECAG00000003725	28.5845	0.776711	0.479453	1.61999	0.105234	0.335905
ENSECAG00000003734	0	NA	NA	NA	NA	NA
ENSECAG00000003735	24.601	-0.0953271	0.772194	-0.12345	0.901751	0.983017
ENSECAG00000003736	292.185	-0.419851	0.182563	-2.29976	0.0214616	0.119475
ENSECAG00000003748	47.561	4.23273	0.718249	5.89312	3.78965e-09	3.02153e-07
ENSECAG00000003755	146.345	-0.253674	0.281224	-0.902033	0.367039	0.676291
ENSECAG00000003757	0.0724635	-0.856439	4.08046	-0.209888	0.833755	NA
ENSECAG00000003758	328.382	0.459606	0.215111	2.1366	0.0326306	0.159679
ENSECAG00000003759	468.276	0.361821	0.194237	1.86278	0.0624929	0.24363
ENSECAG00000003760	221.163	0.832065	0.169378	4.91248	8.99324e-07	3.74634e-05
ENSECAG00000003761	169.146	0.140111	1.01427	0.138139	0.890131	0.978199
ENSECAG00000003765	0	NA	NA	NA	NA	NA
ENSECAG00000003766	198.576	0.0699949	0.179985	0.388894	0.697355	0.89423
ENSECAG00000003769	0	NA	NA	NA	NA	NA
ENSECAG00000003770	276.535	-0.15721	0.244497	-0.642996	0.520227	0.798879
ENSECAG00000003772	196.715	-0.256154	0.338063	-0.757712	0.448624	0.74461
ENSECAG00000003774	0	NA	NA	NA	NA	NA
ENSECAG00000003775	5372.22	0.267622	0.177759	1.50553	0.132188	0.382283
ENSECAG00000003776	14.536	-1.9093	0.954723	-1.99985	0.0455164	0.199534
ENSECAG00000003779	0	NA	NA	NA	NA	NA
ENSECAG00000003783	600.634	0.278967	0.244275	1.14202	0.253447	0.563004
ENSECAG00000003789	820.078	0.0240864	0.22231	0.108346	0.913721	0.985612
ENSECAG00000003790	800.905	0.314678	0.151222	2.0809	0.0374428	0.175153
ENSECAG00000003791	243.052	0.0247254	0.185905	0.133	0.894193	0.979965
ENSECAG00000003800	25.2138	1.80949	0.796147	2.27281	0.0230374	0.125322
ENSECAG00000003802	0.517188	-0.88583	4.08046	-0.217091	0.828137	NA
ENSECAG00000003811	0	NA	NA	NA	NA	NA
ENSECAG00000003816	2772.34	0.0294731	0.0994701	0.296301	0.767	0.923153
ENSECAG00000003822	71.7601	0.349525	0.290604	1.20275	0.229073	0.532291
ENSECAG00000003828	0.624671	-2.24643	4.0035	-0.561117	0.574718	NA
ENSECAG00000003831	173.362	0.505439	0.262616	1.92463	0.0542758	0.22229
ENSECAG00000003836	88.0116	1.13771	0.280953	4.04947	5.13346e-05	0.00111463
ENSECAG00000003837	1.20521	0.790188	3.55855	0.222053	0.824272	NA
ENSECAG00000003841	0	NA	NA	NA	NA	NA
ENSECAG00000003843	0	NA	NA	NA	NA	NA
ENSECAG00000003846	11.4274	1.0705	0.669513	1.59893	0.109836	0.343934
ENSECAG00000003856	0	NA	NA	NA	NA	NA
ENSECAG00000003862	380.695	-0.0998356	0.182152	-0.548091	0.58363	0.836915
ENSECAG00000003863	5.5541	1.28496	0.878616	1.46249	0.143608	0.403507
ENSECAG00000003869	1453.95	0.22967	0.101034	2.27321	0.0230137	0.125322
ENSECAG00000003872	212.038	0.000168902	0.171985	0.000982076	0.999216	1
ENSECAG00000003881	0	NA	NA	NA	NA	NA
ENSECAG00000003882	126.728	0.540331	0.271818	1.98784	0.0468296	0.20295
ENSECAG00000003884	0	NA	NA	NA	NA	NA
ENSECAG00000003887	1525.46	-0.569096	0.187473	-3.03562	0.00240045	0.0235752
ENSECAG00000003905	89.0319	0.23143	0.233455	0.991327	0.321526	0.633172
ENSECAG00000003906	2.30942	-0.467208	1.71632	-0.272215	0.785456	0.930213
ENSECAG00000003916	359.021	-0.0957901	0.14101	-0.679315	0.496938	0.781493
ENSECAG00000003921	1010.08	-3.94691	1.97413	-1.99931	NA	NA
ENSECAG00000003923	1.86871	1.06937	3.91396	0.273219	0.784685	0.930213
ENSECAG00000003925	9144.86	-0.817525	0.320393	-2.55163	0.0107219	0.072506
ENSECAG00000003929	0	NA	NA	NA	NA	NA
ENSECAG00000003931	2129.59	-0.289946	0.182676	-1.58721	0.112464	0.349873
ENSECAG00000003934	234.919	-0.235005	0.321128	-0.731811	0.464284	0.756369
ENSECAG00000003943	71.0609	0.0511841	0.333873	0.153304	0.878159	0.973583
ENSECAG00000003944	11.06	-0.21184	0.707291	-0.299509	0.764552	0.922048
ENSECAG00000003947	2.49291	0.179765	1.77559	0.101242	0.919358	0.986984
ENSECAG00000003954	207.642	0.187229	0.223381	0.838159	0.401941	0.705502
ENSECAG00000003955	216.207	0.265848	0.53092	0.500731	0.616561	0.855836
ENSECAG00000003958	0	NA	NA	NA	NA	NA
ENSECAG00000003961	165.475	0.12191	0.268005	0.45488	0.649196	0.874211
ENSECAG00000003964	0	NA	NA	NA	NA	NA
ENSECAG00000003965	1217.83	0.247971	0.146713	1.69018	0.0909941	0.307298
ENSECAG00000003966	287.302	0.887163	0.47916	1.8515	0.0640981	0.247498
ENSECAG00000003967	2252.5	0.140204	0.168086	0.834123	0.404212	0.706898
ENSECAG00000003968	424.058	-0.000870149	0.148634	-0.00585432	0.995329	1
ENSECAG00000003975	0	NA	NA	NA	NA	NA
ENSECAG00000003977	0	NA	NA	NA	NA	NA
ENSECAG00000003978	0.0724635	-0.856439	4.08046	-0.209888	0.833755	NA
ENSECAG00000003981	0.158825	0	4.08046	0	1	NA
ENSECAG00000003982	4.77854	0.13243	1.06695	0.12412	0.90122	0.98279
ENSECAG00000003985	189.703	0.642936	0.539947	1.19074	0.233756	0.537873
ENSECAG00000003986	0	NA	NA	NA	NA	NA
ENSECAG00000003988	140.161	0.854501	0.315827	2.7056	0.00681803	0.0519319
ENSECAG00000003990	0.141473	0	4.08046	0	1	NA
ENSECAG00000003994	0	NA	NA	NA	NA	NA
ENSECAG00000003995	233.709	0.026607	0.220258	0.120799	0.90385	0.983503
ENSECAG00000003996	0	NA	NA	NA	NA	NA
ENSECAG00000003997	5.71293	-0.892149	1.03778	-0.859671	0.38997	0.695772
ENSECAG00000003999	0	NA	NA	NA	NA	NA
ENSECAG00000004005	347.105	-0.760405	0.338468	-2.2466	0.0246653	0.131958
ENSECAG00000004006	15.5239	-0.342041	0.602306	-0.567886	0.570112	0.83013
ENSECAG00000004007	9.10278	-1.21604	1.22318	-0.994168	0.320141	0.632267
ENSECAG00000004011	1.51466	2.33561	2.73241	0.854779	0.392674	NA
ENSECAG00000004016	10.2951	-0.297936	1.25976	-0.236503	0.813042	0.943295
ENSECAG00000004018	24.2357	-0.338308	0.555648	-0.608852	0.542622	0.812979
ENSECAG00000004020	114.973	0.465358	0.662214	0.70273	0.482224	0.77054
ENSECAG00000004022	0.474423	0	4.08046	0	1	NA
ENSECAG00000004023	354.589	-0.228481	0.165524	-1.38035	0.167479	0.444462
ENSECAG00000004024	618.828	0.218128	0.126725	1.72127	0.0852027	0.295845
ENSECAG00000004025	760.439	-0.123338	0.222547	-0.55421	0.579435	0.834923
ENSECAG00000004027	13.5507	1.74628	0.877664	1.98969	0.0466248	0.202473
ENSECAG00000004028	0	NA	NA	NA	NA	NA
ENSECAG00000004031	230.568	-1.01596	0.390344	-2.60275	0.00924806	0.0654074
ENSECAG00000004034	417.852	-0.112377	0.265164	-0.423803	0.671709	0.884519
ENSECAG00000004039	0	NA	NA	NA	NA	NA
ENSECAG00000004043	333.28	-0.278738	0.159643	-1.74601	0.0808093	0.286836
ENSECAG00000004044	70.417	-0.0185071	0.390759	-0.0473618	0.962225	0.999369
ENSECAG00000004053	0	NA	NA	NA	NA	NA
ENSECAG00000004054	0	NA	NA	NA	NA	NA
ENSECAG00000004055	765.719	-0.550831	0.598648	-0.920125	0.357507	0.667945
ENSECAG00000004060	1.3408	-0.293498	3.23521	-0.0907199	0.927715	NA
ENSECAG00000004062	0	NA	NA	NA	NA	NA
ENSECAG00000004065	0.0724635	-0.856439	4.08046	-0.209888	0.833755	NA
ENSECAG00000004066	2.89041	-0.221732	2.12516	-0.104337	0.916902	0.986177
ENSECAG00000004072	0	NA	NA	NA	NA	NA
ENSECAG00000004075	0	NA	NA	NA	NA	NA
ENSECAG00000004076	0	NA	NA	NA	NA	NA
ENSECAG00000004084	0	NA	NA	NA	NA	NA
ENSECAG00000004085	20.6065	0.452488	0.72576	0.623469	0.532977	0.806288
ENSECAG00000004088	0	NA	NA	NA	NA	NA
ENSECAG00000004090	0	NA	NA	NA	NA	NA
ENSECAG00000004091	14.5866	0.415069	0.715151	0.580393	0.56165	0.825158
ENSECAG00000004092	23.5048	-2.13097	0.997431	-2.13646	0.032642	0.159679
ENSECAG00000004095	0	NA	NA	NA	NA	NA
ENSECAG00000004097	0	NA	NA	NA	NA	NA
ENSECAG00000004098	3.00541	2.86372	1.88937	1.5157	0.129595	0.378399
ENSECAG00000004099	2.95617	0.0725746	1.10561	0.065642	0.947663	0.99584
ENSECAG00000004103	2.94762	-2.41414	1.43943	-1.67716	0.0935119	0.311917
ENSECAG00000004107	1564.48	0.901703	0.327895	2.74998	0.00595994	0.0468891
ENSECAG00000004110	0	NA	NA	NA	NA	NA
ENSECAG00000004117	8.18773	-0.108456	1.96224	-0.0552714	0.955922	0.997703
ENSECAG00000004119	137.121	0.110658	0.213999	0.517093	0.605091	0.849704
ENSECAG00000004120	133.873	0.234589	0.343052	0.68383	0.494082	0.779328
ENSECAG00000004124	112.099	-0.143034	0.635127	-0.225205	0.82182	0.947735
ENSECAG00000004131	0	NA	NA	NA	NA	NA
ENSECAG00000004133	0.0860591	1.06711	4.08046	0.261516	0.793694	NA
ENSECAG00000004135	12.2289	4.46703	1.47099	3.03675	0.00239146	0.0235493
ENSECAG00000004144	0	NA	NA	NA	NA	NA
ENSECAG00000004145	0.141473	0	4.08046	0	1	NA
ENSECAG00000004147	0.457774	3.20133	3.96343	0.807718	0.419253	NA
ENSECAG00000004150	49.0578	-0.958372	0.581087	-1.64928	0.0990912	0.322547
ENSECAG00000004151	0.29151	-0.00167201	3.96757	-0.000421418	0.999664	NA
ENSECAG00000004152	103.749	-0.19563	0.496015	-0.394403	0.693283	0.892334
ENSECAG00000004158	0	NA	NA	NA	NA	NA
ENSECAG00000004159	1139.69	-0.436596	0.228577	-1.91006	0.0561257	0.227354
ENSECAG00000004160	4.60451	-1.12447	1.13434	-0.991301	0.321539	0.633172
ENSECAG00000004162	5.06198	-1.35821	1.07759	-1.26041	0.207522	0.502951
ENSECAG00000004167	101.418	0.107473	0.283282	0.379385	0.704402	0.898429
ENSECAG00000004181	0	NA	NA	NA	NA	NA
ENSECAG00000004185	0	NA	NA	NA	NA	NA
ENSECAG00000004188	0	NA	NA	NA	NA	NA
ENSECAG00000004191	0	NA	NA	NA	NA	NA
ENSECAG00000004192	6.02154	-0.609229	1.11169	-0.54802	0.583678	0.836915
ENSECAG00000004201	0.473288	0	4.08046	0	1	NA
ENSECAG00000004214	1.40547	0.161404	2.60554	0.0619464	0.950606	NA
ENSECAG00000004215	0.141473	0	4.08046	0	1	NA
ENSECAG00000004216	51733.8	0.950345	0.447492	2.12372	0.0336939	0.163348
ENSECAG00000004217	0	NA	NA	NA	NA	NA
ENSECAG00000004218	700.217	0.304703	0.137145	2.22175	0.0263001	0.138162
ENSECAG00000004219	0.698665	1.45257	2.83201	0.51291	0.608015	NA
ENSECAG00000004220	0	NA	NA	NA	NA	NA
ENSECAG00000004224	597.249	-0.0105644	0.21785	-0.0484941	0.961323	0.999203
ENSECAG00000004226	54.3676	-0.248075	0.298125	-0.832119	0.405342	0.70742
ENSECAG00000004228	14.4319	-0.785813	0.993897	-0.790639	0.429155	0.729023
ENSECAG00000004229	0	NA	NA	NA	NA	NA
ENSECAG00000004232	80.1413	0.0860063	0.489858	0.175574	0.860629	0.964855
ENSECAG00000004233	0	NA	NA	NA	NA	NA
ENSECAG00000004234	132.102	4.06595	0.759569	5.35297	8.6521e-08	4.76991e-06
ENSECAG00000004240	239.718	1.07905	0.412566	2.61546	0.00891073	0.0635116
ENSECAG00000004241	1.6275	-1.38926	2.03548	-0.682524	0.494908	NA
ENSECAG00000004242	0.295469	-0.968986	4.02693	-0.240626	0.809845	NA
ENSECAG00000004246	204.855	0.308204	0.213157	1.4459	0.148206	0.412209
ENSECAG00000004249	172.938	-0.167982	0.303363	-0.553733	0.579761	0.83523
ENSECAG00000004251	89.1175	0.0695207	0.486334	0.142949	0.886331	0.976399
ENSECAG00000004253	391.934	0.111731	0.223301	0.500358	0.616823	0.855836
ENSECAG00000004256	404.219	0.241705	0.14746	1.63912	0.101187	0.327493
ENSECAG00000004257	233.721	-0.115995	0.2088	-0.55553	0.578532	0.83453
ENSECAG00000004258	0.144927	-1.56027	4.03895	-0.386306	0.69927	NA
ENSECAG00000004260	94.1658	0.178021	0.218212	0.815813	0.414607	0.716205
ENSECAG00000004262	726.093	0.601631	0.193909	3.10264	0.00191805	0.019822
ENSECAG00000004264	2094.81	-0.399335	0.229768	-1.738	0.0822117	0.28973
ENSECAG00000004270	286.962	-0.47647	0.221029	-2.15569	0.0311078	0.154964
ENSECAG00000004271	0	NA	NA	NA	NA	NA
ENSECAG00000004274	74.8106	-2.85595	0.732616	-3.89828	9.68776e-05	0.00186826
ENSECAG00000004280	0.158825	0	4.08046	0	1	NA
ENSECAG00000004286	172.218	-0.269163	0.260471	-1.03337	0.30143	0.61177
ENSECAG00000004287	1056.12	0.334094	0.113985	2.93103	0.0033784	0.0306433
ENSECAG00000004288	5306.37	-0.351208	0.348359	-1.00818	0.313369	0.62555
ENSECAG00000004289	681.613	-0.0187427	0.125276	-0.149611	0.881072	0.973981
ENSECAG00000004296	0.146539	1.70925	4.04391	0.422672	0.672535	NA
ENSECAG00000004299	746.557	0.407136	0.152934	2.66216	0.007764	0.0573778
ENSECAG00000004303	0	NA	NA	NA	NA	NA
ENSECAG00000004306	83.0981	0.522126	0.51127	1.02123	0.307144	0.619132
ENSECAG00000004310	0	NA	NA	NA	NA	NA
ENSECAG00000004311	7325.82	0.0287797	0.183229	0.15707	0.87519	0.972142
ENSECAG00000004313	1470.18	-0.284473	0.210951	-1.34852	0.17749	0.460977
ENSECAG00000004314	404.18	0.0209649	0.176283	0.118927	0.905333	0.983503
ENSECAG00000004315	0.516021	-3.26584	3.95401	-0.825956	0.408829	NA
ENSECAG00000004316	12.0046	0.987145	2.65126	0.37233	0.709647	0.899618
ENSECAG00000004318	0	NA	NA	NA	NA	NA
ENSECAG00000004321	2.67184	0.989676	1.51621	0.652732	0.513929	0.794636
ENSECAG00000004325	3.47475	-2.78225	2.39461	-1.16188	0.245285	0.552822
ENSECAG00000004327	0	NA	NA	NA	NA	NA
ENSECAG00000004334	0	NA	NA	NA	NA	NA
ENSECAG00000004335	3.18359	0.417126	1.41577	0.294628	0.768278	0.923153
ENSECAG00000004338	65.8628	-0.437058	0.369934	-1.18145	0.237424	0.542551
ENSECAG00000004339	226.693	-0.194621	0.268836	-0.723939	0.469103	0.760306
ENSECAG00000004342	0	NA	NA	NA	NA	NA
ENSECAG00000004343	0	NA	NA	NA	NA	NA
ENSECAG00000004345	0	NA	NA	NA	NA	NA
ENSECAG00000004348	0	NA	NA	NA	NA	NA
ENSECAG00000004349	419.191	-1.30568	0.747794	-1.74604	0.0808042	0.286836
ENSECAG00000004352	25.1024	-0.0613435	0.474031	-0.129408	0.897035	0.980832
ENSECAG00000004353	102.379	0.246714	0.329087	0.749694	0.453439	0.747915
ENSECAG00000004355	90.0354	-0.0999983	0.668261	-0.14964	0.881049	0.973981
ENSECAG00000004362	1322.75	-0.0858062	0.10163	-0.844296	0.398504	0.702499
ENSECAG00000004364	7.06858	0.0182549	0.732548	0.0249197	0.980119	1
ENSECAG00000004370	56.604	-0.173872	0.346046	-0.502454	0.615348	0.855259
ENSECAG00000004372	1790.38	-5.18726	2.02367	-2.56329	NA	NA
ENSECAG00000004376	0	NA	NA	NA	NA	NA
ENSECAG00000004381	0.282946	0	4.08046	0	1	NA
ENSECAG00000004383	2.32565	-0.924661	2.16406	-0.427281	0.669174	0.883534
ENSECAG00000004384	9.40838	0.318657	1.09912	0.289919	0.771878	0.924548
ENSECAG00000004386	2043.2	-0.477432	0.290234	-1.64499	0.0999721	0.324915
ENSECAG00000004387	764.271	-0.0421606	0.19583	-0.215292	0.829539	0.950795
ENSECAG00000004388	0.141473	0	4.08046	0	1	NA
ENSECAG00000004389	1636.86	0.373218	0.186943	1.99643	0.0458874	0.200386
ENSECAG00000004390	20.2323	0	1.82634	0	1	1
ENSECAG00000004391	0.158825	0	4.08046	0	1	NA
ENSECAG00000004392	4.28388	0.0273653	1.36755	0.0200104	0.984035	1
ENSECAG00000004393	0	NA	NA	NA	NA	NA
ENSECAG00000004395	28.2655	-0.332284	0.507141	-0.655211	0.512332	0.793438
ENSECAG00000004396	0	NA	NA	NA	NA	NA
ENSECAG00000004400	837.874	-1.30188	0.746556	-1.74385	0.081185	0.287345
ENSECAG00000004403	0	NA	NA	NA	NA	NA
ENSECAG00000004406	0	NA	NA	NA	NA	NA
ENSECAG00000004408	21.1789	4.28532	1.18685	3.61066	0.00030542	0.00457052
ENSECAG00000004409	4.18081	-0.625756	1.3347	-0.468835	0.639188	0.868134
ENSECAG00000004411	1.0636	0.0315925	3.52305	0.00896738	0.992845	NA
ENSECAG00000004415	606.581	0.119593	0.180033	0.664282	0.50651	0.789576
ENSECAG00000004417	155.425	-0.214523	0.213618	-1.00423	0.315266	0.627823
ENSECAG00000004420	294.51	-0.216504	0.218827	-0.989384	0.322475	0.63424
ENSECAG00000004433	73.1115	-5.04458	1.48734	-3.39168	0.000694649	0.00886545
ENSECAG00000004434	945.451	0.200682	0.164626	1.21902	0.222836	0.524305
ENSECAG00000004436	247.551	0.128314	0.25342	0.50633	0.612625	0.853215
ENSECAG00000004437	623.034	0.685388	0.297772	2.30172	0.0213508	0.119124
ENSECAG00000004439	67.1099	-0.410627	0.376102	-1.0918	0.274922	0.587055
ENSECAG00000004442	0	NA	NA	NA	NA	NA
ENSECAG00000004444	63.8941	-0.649224	0.539419	-1.20356	0.228759	0.532068
ENSECAG00000004445	2.55265	3.3805	3.9713	0.851233	0.39464	0.69914
ENSECAG00000004446	85.4556	0.235243	0.344925	0.682013	0.495231	0.780227
ENSECAG00000004449	133.017	0.631775	0.231928	2.72402	0.00644926	0.0499439
ENSECAG00000004450	119.577	-0.172746	0.29332	-0.588936	0.555904	0.820286
ENSECAG00000004452	0	NA	NA	NA	NA	NA
ENSECAG00000004454	0	NA	NA	NA	NA	NA
ENSECAG00000004455	13.7299	1.72044	1.65682	1.0384	0.299085	0.608683
ENSECAG00000004461	44.8083	0.104448	0.389595	0.268095	0.788626	0.93157
ENSECAG00000004463	512.952	-0.067065	0.144898	-0.462844	0.643477	0.871564
ENSECAG00000004464	128.487	0.0890568	0.682892	0.130411	0.896241	0.980567
ENSECAG00000004465	1734.47	0.0951053	0.103493	0.918957	0.358118	0.66812
ENSECAG00000004470	1125.07	0.147177	0.122724	1.19924	0.230433	0.533706
ENSECAG00000004471	91.4184	0.971516	0.506023	1.91991	0.0548698	0.223795
ENSECAG00000004473	0	NA	NA	NA	NA	NA
ENSECAG00000004476	230.712	-0.582427	0.153494	-3.79446	0.000147963	0.00256943
ENSECAG00000004482	0	NA	NA	NA	NA	NA
ENSECAG00000004483	0	NA	NA	NA	NA	NA
ENSECAG00000004484	99.4963	-0.904178	1.25364	-0.721243	0.47076	0.761662
ENSECAG00000004492	269.938	0.199628	0.268744	0.742819	0.457592	0.750673
ENSECAG00000004493	211.678	1.3587	0.932597	1.4569	0.145143	0.405897
ENSECAG00000004494	0	NA	NA	NA	NA	NA
ENSECAG00000004498	0.0732695	1.06711	4.08046	0.261516	0.793694	NA
ENSECAG00000004501	50.5197	-5.65752	1.39122	-4.0666	4.77038e-05	0.00105275
ENSECAG00000004502	747.784	-0.366361	1.44845	-0.252932	0.80032	0.9375
ENSECAG00000004503	34.2926	1.08616	0.570694	1.90323	0.0570108	0.22954
ENSECAG00000004504	84.3954	0.12096	0.251329	0.481281	0.630316	0.862601
ENSECAG00000004507	0	NA	NA	NA	NA	NA
ENSECAG00000004509	0	NA	NA	NA	NA	NA
ENSECAG00000004510	0	NA	NA	NA	NA	NA
ENSECAG00000004513	655.856	-0.105997	0.169453	-0.625527	0.531625	0.805142
ENSECAG00000004515	0.0860591	1.06711	4.08046	0.261516	0.793694	NA
ENSECAG00000004523	102.323	0.293174	0.53833	0.544598	0.58603	0.838069
ENSECAG00000004527	0	NA	NA	NA	NA	NA
ENSECAG00000004532	20.3042	0.792675	0.625761	1.26674	0.20525	0.500222
ENSECAG00000004534	189.236	0.451727	0.546928	0.825934	0.408841	0.709993
ENSECAG00000004536	695.702	-0.13591	0.229988	-0.590945	0.554557	0.819703
ENSECAG00000004544	77.0126	-0.452386	0.557914	-0.810853	0.41745	0.718605
ENSECAG00000004547	0	NA	NA	NA	NA	NA
ENSECAG00000004548	4.2427	-1.17592	1.11334	-1.05621	0.290873	0.600855
ENSECAG00000004549	938.343	-0.183524	0.130458	-1.40677	0.159496	0.431235
ENSECAG00000004556	1151.82	0.172644	0.325762	0.529971	0.596132	0.844136
ENSECAG00000004558	1217.95	0.876624	0.271653	3.227	0.00125095	0.0141224
ENSECAG00000004563	1.24051	1.78419	2.68974	0.663335	0.507116	NA
ENSECAG00000004564	0	NA	NA	NA	NA	NA
ENSECAG00000004565	7.31864	0.319515	0.809125	0.39489	0.692924	0.892334
ENSECAG00000004567	224.82	0.0678616	0.162845	0.416726	0.676879	0.886721
ENSECAG00000004572	50.1987	-0.402881	0.806003	-0.499851	0.61718	0.855907
ENSECAG00000004580	0	NA	NA	NA	NA	NA
ENSECAG00000004582	0	NA	NA	NA	NA	NA
ENSECAG00000004586	219.907	0.265867	0.668276	0.39784	0.690748	0.891957
ENSECAG00000004587	2.86437	-0.835905	1.30481	-0.640633	0.521761	0.79936
ENSECAG00000004588	0	NA	NA	NA	NA	NA
ENSECAG00000004590	174.596	-0.534006	0.494745	-1.07936	0.280429	0.593007
ENSECAG00000004591	0	NA	NA	NA	NA	NA
ENSECAG00000004592	451.4	-1.89892	0.298183	-6.36829	1.91148e-10	2.32355e-08
ENSECAG00000004593	224.864	-0.180002	0.204785	-0.878984	0.37941	0.687686
ENSECAG00000004594	5.58035	-0.789271	2.71613	-0.290586	0.771368	0.924295
ENSECAG00000004595	294.538	-0.267075	0.145496	-1.83562	0.0664138	0.252932
ENSECAG00000004597	0	NA	NA	NA	NA	NA
ENSECAG00000004599	4.85284	5.55885	2.09422	2.65438	0.00794554	0.0582983
ENSECAG00000004602	0	NA	NA	NA	NA	NA
ENSECAG00000004604	1174.58	0.322425	0.130872	2.46366	0.0137527	0.0875708
ENSECAG00000004608	0	NA	NA	NA	NA	NA
ENSECAG00000004611	9.38167	-2.21302	1.10752	-1.99817	0.0456986	0.199797
ENSECAG00000004612	0	NA	NA	NA	NA	NA
ENSECAG00000004615	5.33258	-1.2009	1.24942	-0.961166	0.336469	0.646744
ENSECAG00000004617	680.362	-0.6853	0.404444	-1.69442	0.0901848	0.305561
ENSECAG00000004618	16.5486	-1.23903	0.713336	-1.73695	0.082396	0.289999
ENSECAG00000004620	1465.91	-0.88523	0.194341	-4.55504	5.23754e-06	0.000165613
ENSECAG00000004632	0	NA	NA	NA	NA	NA
ENSECAG00000004635	0	NA	NA	NA	NA	NA
ENSECAG00000004636	356.913	-0.12444	0.19098	-0.651586	0.514668	0.795055
ENSECAG00000004637	0	NA	NA	NA	NA	NA
ENSECAG00000004638	1.4581	-0.0388154	2.44377	-0.0158834	0.987327	NA
ENSECAG00000004645	3.07858	0.883979	1.17717	0.750937	0.452691	0.747534
ENSECAG00000004646	0	NA	NA	NA	NA	NA
ENSECAG00000004651	1911.56	0.102968	0.149907	0.686878	0.49216	0.777827
ENSECAG00000004655	614.636	-0.308183	0.127666	-2.41397	0.0157796	0.0960241
ENSECAG00000004657	74.841	0.192316	0.568098	0.338525	0.734967	0.908782
ENSECAG00000004658	0.0860591	1.06711	4.08046	0.261516	0.793694	NA
ENSECAG00000004663	0	NA	NA	NA	NA	NA
ENSECAG00000004664	38.9915	0.183078	0.454156	0.403117	0.686862	0.890399
ENSECAG00000004666	43.9056	-0.337035	0.763287	-0.441558	0.658809	0.879112
ENSECAG00000004668	100.823	0.617652	0.223138	2.76803	0.00563962	0.045138
ENSECAG00000004670	0.585714	-2.66397	3.99176	-0.667367	0.504538	NA
ENSECAG00000004678	33.9054	-6.26798	0.84348	-7.43109	1.07703e-13	2.57619e-11
ENSECAG00000004691	3604.95	-0.0558054	0.108117	-0.516156	0.605746	0.849756
ENSECAG00000004696	0.597529	-3.46858	3.94829	-0.8785	0.379672	NA
ENSECAG00000004698	217.821	-1.72503	0.478052	-3.60845	0.000308035	0.00460499
ENSECAG00000004701	689.28	-0.525873	0.235884	-2.22938	0.0257889	0.136248
ENSECAG00000004703	98.8574	-5.76695	2.35689	-2.44685	0.0144111	0.0907116
ENSECAG00000004704	0.682906	-2.09544	3.73129	-0.561586	0.574398	NA
ENSECAG00000004705	1.90259	1.75349	1.90244	0.921709	0.356681	0.667513
ENSECAG00000004707	522.733	1.21421	0.335938	3.61438	0.000301066	0.00451447
ENSECAG00000004708	0.455204	1.15931	4.03015	0.287659	0.773608	NA
ENSECAG00000004709	63.1713	-1.03061	1.51997	-0.678041	0.497746	0.782111
ENSECAG00000004716	0.362674	-2.7378	3.9737	-0.68898	0.490836	NA
ENSECAG00000004718	0	NA	NA	NA	NA	NA
ENSECAG00000004725	3.62182	1.29381	1.41203	0.916271	0.359525	0.669383
ENSECAG00000004727	97.6467	-0.346031	0.26604	-1.30067	0.193371	0.482939
ENSECAG00000004732	2.75675	-3.00746	1.74812	-1.7204	0.08536	0.296287
ENSECAG00000004736	13.3794	1.22312	1.06275	1.1509	0.249774	0.558517
ENSECAG00000004743	37.4314	-0.0891622	0.353773	-0.252032	0.801016	0.937808
ENSECAG00000004755	1260.65	-0.600163	0.184394	-3.25479	0.00113477	0.0130657
ENSECAG00000004756	194.831	0.283774	0.322594	0.879663	0.379042	0.687459
ENSECAG00000004757	789.837	0.81143	0.26577	3.05313	0.0022647	0.0226165
ENSECAG00000004762	360.673	-0.0741331	0.232025	-0.319504	0.749344	0.915593
ENSECAG00000004766	0	NA	NA	NA	NA	NA
ENSECAG00000004768	84.6189	1.55416	0.408013	3.8091	0.000139474	0.00246826
ENSECAG00000004770	80.3485	0.00194839	0.277638	0.00701772	0.994401	1
ENSECAG00000004773	535.244	-0.512508	0.212932	-2.4069	0.0160884	0.0973048
ENSECAG00000004776	17.6394	-1.34943	1.04376	-1.29285	0.196061	0.487115
ENSECAG00000004777	27.1512	0.0945979	0.608622	0.15543	0.876483	0.973008
ENSECAG00000004778	5.3969	-2.08727	2.08772	-0.999787	0.317414	0.629647
ENSECAG00000004780	99.9427	0.582891	0.309006	1.88634	0.0592491	0.236008
ENSECAG00000004785	0	NA	NA	NA	NA	NA
ENSECAG00000004787	17.4781	-1.2205	0.605124	-2.01694	0.0437019	0.194683
ENSECAG00000004791	174.172	-0.49293	0.733984	-0.671582	0.50185	0.786145
ENSECAG00000004792	870.28	-0.128139	0.149395	-0.857715	0.39105	0.696525
ENSECAG00000004794	1556.06	0.175727	0.207543	0.846702	0.397161	0.701323
ENSECAG00000004795	4.17218	-4.05876	2.0011	-2.02826	0.0425337	0.190912
ENSECAG00000004803	0	NA	NA	NA	NA	NA
ENSECAG00000004805	0.158825	0	4.08046	0	1	NA
ENSECAG00000004807	881.849	-0.477691	0.260166	-1.8361	0.0663433	0.252728
ENSECAG00000004809	247.098	1.15913	0.475638	2.43701	0.0148093	0.0924721
ENSECAG00000004810	151.952	1.41484	0.370234	3.82146	0.000132663	0.00239279
ENSECAG00000004811	193.648	0.487437	0.344769	1.41381	0.157419	0.42796
ENSECAG00000004817	262.369	0.975235	0.207272	4.7051	2.53741e-06	9.08931e-05
ENSECAG00000004819	4.59281	-1.03744	1.08346	-0.957519	0.338306	0.648631
ENSECAG00000004821	12.9825	-0.394814	0.782084	-0.504823	0.613683	0.853905
ENSECAG00000004824	1362.27	-0.168338	0.129176	-1.30317	0.192516	0.481811
ENSECAG00000004829	365.671	-0.118365	0.248986	-0.475388	0.634511	0.865268
ENSECAG00000004830	163.583	0.456875	0.309464	1.47634	0.139852	0.39656
ENSECAG00000004835	0	NA	NA	NA	NA	NA
ENSECAG00000004837	1.89214	-1.24126	2.22989	-0.556646	0.577769	0.834306
ENSECAG00000004842	0	NA	NA	NA	NA	NA
ENSECAG00000004843	212.264	-0.125216	0.273165	-0.45839	0.646672	0.872992
ENSECAG00000004844	185.172	-0.123957	0.260484	-0.47587	0.634167	0.864958
ENSECAG00000004845	102.787	-0.3528	0.403408	-0.874551	0.381818	0.690327
ENSECAG00000004846	5.01318	-5.99058	3.70041	-1.6189	0.10547	0.336297
[truncated: 19,690 more rows]

## Sheet: DESeq_Adult_vs_ESC_3D
	baseMean	log2FoldChange	lfcSE	stat	pvalue	padj
ENSECAG00000000001	242.094	-0.0256067	0.243743	-0.105056	0.916331	0.946041
ENSECAG00000000003	405.308	-0.0536668	0.194812	-0.27548	0.782947	0.848517
ENSECAG00000000004	217.08	-0.459471	0.293809	-1.56385	0.117854	0.196611
ENSECAG00000000005	0.539097	1.71671	4.94408	0.347225	0.728422	NA
ENSECAG00000000006	0.665106	0	4.9664	0	1	NA
ENSECAG00000000007	416.35	-0.200728	0.254788	-0.787824	0.4308	0.545209
ENSECAG00000000008	4165.33	-0.116974	0.148215	-0.789218	0.429985	0.544364
ENSECAG00000000010	299.794	0.6818	0.278229	2.4505	0.0142659	0.0328975
ENSECAG00000000011	1413.32	2.97531	0.579128	5.13756	2.78324e-07	1.75566e-06
ENSECAG00000000012	528.839	-0.63954	0.473705	-1.35008	0.17699	0.272448
ENSECAG00000000014	2613.68	2.74986	0.463817	5.92876	3.05227e-09	2.61347e-08
ENSECAG00000000015	538.415	-3.25244	0.510742	-6.36807	1.91427e-10	2.00626e-09
ENSECAG00000000016	370.815	-0.0673755	0.34023	-0.198029	0.843022	0.894795
ENSECAG00000000017	39.3866	0.234337	0.7672	0.305444	0.760028	0.830965
ENSECAG00000000018	245.712	2.23774	0.303	7.38528	1.52135e-13	2.39762e-12
ENSECAG00000000019	578.317	0.135054	0.169333	0.797567	0.425122	0.539451
ENSECAG00000000020	164.152	0.781641	0.287865	2.71531	0.00662145	0.0168404
ENSECAG00000000022	1040.74	0.749801	0.39246	1.91052	0.0560668	0.106599
ENSECAG00000000024	0.228802	-1.42621	4.99742	-0.28539	0.775345	NA
ENSECAG00000000025	236.428	4.70394	0.560154	8.39758	4.55765e-17	1.06107e-15
ENSECAG00000000026	146.665	5.93448	0.841601	7.05142	1.77099e-12	2.4386e-11
ENSECAG00000000029	480.983	0.24577	0.189225	1.29882	0.194004	0.293341
ENSECAG00000000030	234.915	0.526796	0.361831	1.45592	0.145416	0.233229
ENSECAG00000000031	554.883	0.691796	0.268162	2.57977	0.00988675	0.023938
ENSECAG00000000034	0	NA	NA	NA	NA	NA
ENSECAG00000000035	802.854	0.209851	0.235381	0.891539	0.37264	0.488432
ENSECAG00000000036	3838.2	1.00197	0.196836	5.09039	3.57324e-07	2.2172e-06
ENSECAG00000000037	228.854	-0.310917	0.531255	-0.58525	0.55838	0.664215
ENSECAG00000000039	0.227914	1.45319	4.99628	0.290853	0.771163	NA
ENSECAG00000000040	2.80179	-3.88368	4.39007	-0.88465	0.376345	0.492049
ENSECAG00000000041	9.76008	1.3171	1.29475	1.01726	0.309029	0.423363
ENSECAG00000000042	1692	0.321856	0.191754	1.67849	0.0932516	0.162219
ENSECAG00000000043	6.31278	1.35743	1.40626	0.965274	0.334408	0.450351
ENSECAG00000000046	63.5209	4.97502	1.13529	4.38215	1.17516e-05	5.4994e-05
ENSECAG00000000047	592.372	-1.17297	0.220417	-5.32159	1.02867e-07	6.95311e-07
ENSECAG00000000048	1058.85	0.514943	0.17418	2.95638	0.00311277	0.00863656
ENSECAG00000000050	995.921	2.55269	0.404333	6.31332	2.73109e-10	2.79132e-09
ENSECAG00000000051	0.36962	0	4.98032	0	1	NA
ENSECAG00000000053	605.489	-0.0942648	0.229668	-0.41044	0.681483	0.768781
ENSECAG00000000054	0.750004	0.159827	4.41893	0.0361687	0.971148	NA
ENSECAG00000000055	3.89784	-1.17112	2.54322	-0.460487	0.645166	0.738372
ENSECAG00000000056	0.293465	0.821257	4.95827	0.165634	0.868445	NA
ENSECAG00000000057	407.125	0.313096	0.189322	1.65377	0.0981737	0.169234
ENSECAG00000000058	0.0732695	0.494818	4.99742	0.0990147	0.921127	NA
ENSECAG00000000059	0	NA	NA	NA	NA	NA
ENSECAG00000000060	606.796	-0.630678	0.203522	-3.09881	0.00194297	0.005702
ENSECAG00000000063	1.96337	4.29608	2.72849	1.57452	0.115366	0.193276
ENSECAG00000000064	546.879	-0.0793807	0.215029	-0.369163	0.712006	0.793138
ENSECAG00000000065	1.41185	1.17579	3.70175	0.317631	0.750764	NA
ENSECAG00000000066	4981.94	0.837694	0.219875	3.80987	0.000139041	0.000524811
ENSECAG00000000068	8.63015	0.145873	0.997107	0.146296	0.883688	0.923479
ENSECAG00000000072	28.165	-4.09093	0.977993	-4.18298	2.87709e-05	0.000124648
ENSECAG00000000073	0	NA	NA	NA	NA	NA
ENSECAG00000000074	449.787	-0.33586	0.303177	-1.1078	0.267947	0.37884
ENSECAG00000000077	21.0259	1.07241	0.84681	1.26641	0.205366	0.307013
ENSECAG00000000078	1969.45	0.968568	0.206633	4.68739	2.76706e-06	1.4619e-05
ENSECAG00000000080	273.453	1.49509	0.257626	5.80333	6.50121e-09	5.27423e-08
ENSECAG00000000081	71.828	0.676499	0.420501	1.60879	0.107662	0.182618
ENSECAG00000000084	785.114	0.18377	0.163803	1.12189	0.261908	0.372111
ENSECAG00000000085	458.235	1.02439	0.359578	2.84886	0.00438764	0.0117265
ENSECAG00000000087	0	NA	NA	NA	NA	NA
ENSECAG00000000088	0.282946	-1.75576	4.96928	-0.353322	0.723847	NA
ENSECAG00000000090	50.0865	1.36759	0.715486	1.91142	0.0559512	0.106406
ENSECAG00000000091	95.5195	0.451184	0.362525	1.24456	0.213294	0.316233
ENSECAG00000000092	0.147848	0	4.98875	0	1	NA
ENSECAG00000000093	0	NA	NA	NA	NA	NA
ENSECAG00000000095	832.708	0.699151	0.242808	2.87944	0.00398382	0.0107301
ENSECAG00000000096	747.547	-1.06389	0.48093	-2.21215	0.0269561	0.0569618
ENSECAG00000000097	2.09221	-4.63666	3.23996	-1.43109	0.152405	0.242125
ENSECAG00000000099	95.0918	3.38202	1.42137	2.3794	0.0173407	0.038817
ENSECAG00000000101	211.635	0.192188	0.328347	0.585319	0.558333	0.664215
ENSECAG00000000102	3139.57	-0.859079	0.182047	-4.719	2.37004e-06	1.27033e-05
ENSECAG00000000103	348.955	0.065524	0.193087	0.339349	0.734347	0.810717
ENSECAG00000000104	110.17	0.668396	0.287715	2.32312	0.0201727	0.0443794
ENSECAG00000000105	476.892	-5.92155	0.546864	-10.8282	2.53089e-27	1.57702e-25
ENSECAG00000000106	3925.98	2.28246	0.356299	6.40601	1.49377e-10	1.58573e-09
ENSECAG00000000107	0.300077	-1.82883	4.96374	-0.368437	0.712547	NA
ENSECAG00000000110	411.063	0.290031	0.228269	1.27057	0.203883	0.30532
ENSECAG00000000113	253.085	-0.655638	0.366697	-1.78796	0.0737831	0.13357
ENSECAG00000000114	0	NA	NA	NA	NA	NA
ENSECAG00000000116	474.289	-0.417616	0.227276	-1.83749	0.0661382	0.121918
ENSECAG00000000117	10.6906	1.99791	0.961257	2.07844	0.0376691	0.0758908
ENSECAG00000000119	14.119	4.75058	1.17187	4.05385	5.03807e-05	0.000208758
ENSECAG00000000120	0	NA	NA	NA	NA	NA
ENSECAG00000000121	314.256	1.0329	0.61013	1.69291	0.090472	0.158168
ENSECAG00000000122	106.956	-0.496162	1.06068	-0.467778	0.639944	0.733753
ENSECAG00000000124	5116.49	0.836631	0.134366	6.22653	4.76889e-10	4.65587e-09
ENSECAG00000000125	347.269	0.455287	0.257929	1.76517	0.077536	0.139006
ENSECAG00000000126	0	NA	NA	NA	NA	NA
ENSECAG00000000127	612.028	-0.0520442	0.179807	-0.289444	0.772242	0.840046
ENSECAG00000000129	1252.77	1.36766	0.218761	6.25184	4.05635e-10	4.0211e-09
ENSECAG00000000130	0	NA	NA	NA	NA	NA
ENSECAG00000000131	36.4922	7.52899	1.3302	5.66005	1.51326e-08	1.16822e-07
ENSECAG00000000132	1.88799	-0.540666	3.26869	-0.165407	0.868623	0.913789
ENSECAG00000000133	1010.5	3.45549	0.530903	6.50871	7.57984e-11	8.37624e-10
ENSECAG00000000134	127.938	-1.28178	0.306194	-4.18618	2.83687e-05	0.000123086
ENSECAG00000000135	1145.7	0.506798	0.273894	1.85034	0.0642642	0.118996
ENSECAG00000000136	426.092	-6.47377	0.572379	-11.3103	1.16717e-29	9.0152e-28
ENSECAG00000000138	302.944	-0.240687	0.301123	-0.799298	0.424118	0.538637
ENSECAG00000000139	0.601102	-2.82997	4.91046	-0.576314	0.564403	NA
ENSECAG00000000140	2252.74	-0.430691	0.185806	-2.31796	0.0204516	0.0449407
ENSECAG00000000141	299.008	1.01095	0.305011	3.31448	0.000918147	0.00292505
ENSECAG00000000143	0.0860591	0.494818	4.99742	0.0990147	0.921127	NA
ENSECAG00000000149	12.5259	7.72376	2.39329	3.22726	0.00124982	0.0038422
ENSECAG00000000152	172.607	-1.28698	0.539352	-2.38616	0.0170252	0.0382494
ENSECAG00000000153	174.578	-3.62666	0.404328	-8.96961	2.97571e-19	8.86139e-18
ENSECAG00000000154	20.5606	-1.24367	0.655822	-1.89636	0.0579125	0.109323
ENSECAG00000000155	9.60892	0.927037	0.893278	1.03779	0.299367	0.413371
ENSECAG00000000156	0.146539	0.815883	4.98998	0.163504	0.870122	NA
ENSECAG00000000157	26.1175	4.28479	0.983253	4.35777	1.31394e-05	6.11028e-05
ENSECAG00000000158	140.613	4.07548	0.897217	4.54236	5.56279e-06	2.74987e-05
ENSECAG00000000159	0	NA	NA	NA	NA	NA
ENSECAG00000000160	766.532	-1.35246	0.243413	-5.55626	2.75619e-08	2.04372e-07
ENSECAG00000000161	0.143712	0	4.98812	0	1	NA
ENSECAG00000000162	5020.16	-0.16236	0.162663	-0.998134	0.318214	0.433145
ENSECAG00000000164	1.29262	-1.27795	2.45602	-0.520334	0.602831	NA
ENSECAG00000000166	103.439	6.5827	1.42287	4.62637	3.72131e-06	1.91223e-05
ENSECAG00000000168	0.293639	-0.0148999	4.97446	-0.00299527	0.99761	NA
ENSECAG00000000170	0.696705	0.897241	3.44818	0.260207	0.794704	NA
ENSECAG00000000171	291.032	-0.474938	0.284062	-1.67195	0.0945345	0.164143
ENSECAG00000000173	424.281	-3.66435	0.783258	-4.67835	2.89197e-06	1.52301e-05
ENSECAG00000000174	496.102	1.99202	0.444503	4.48146	7.41329e-06	3.59396e-05
ENSECAG00000000176	182.64	-0.785742	0.321239	-2.44597	0.0144462	0.0332667
ENSECAG00000000178	46.0781	5.39729	0.909165	5.93654	2.91108e-09	2.50414e-08
ENSECAG00000000179	227.723	2.45364	0.805855	3.04477	0.0023286	0.00668342
ENSECAG00000000182	0	NA	NA	NA	NA	NA
ENSECAG00000000184	810.207	-0.454027	0.17005	-2.66996	0.00758595	0.0189996
ENSECAG00000000185	0.216704	0	4.97587	0	1	NA
ENSECAG00000000186	2123.99	-0.287674	0.287258	-1.00145	0.316609	0.431158
ENSECAG00000000188	426.319	0.198992	0.261309	0.761521	0.446346	0.560864
ENSECAG00000000190	114.046	-0.638205	0.317717	-2.00872	0.0445668	0.0877141
ENSECAG00000000193	708.026	0.109495	0.278721	0.392848	0.694431	0.779369
ENSECAG00000000194	227.346	0.107622	0.277286	0.388128	0.697921	0.782326
ENSECAG00000000195	0	NA	NA	NA	NA	NA
ENSECAG00000000196	519.103	-3.58799	0.540183	-6.64217	3.09103e-11	3.59247e-10
ENSECAG00000000197	431.19	-8.92854	1.36514	-6.54038	6.13615e-11	6.84718e-10
ENSECAG00000000199	1.97796	1.73403	2.42036	0.716437	0.473721	0.586222
ENSECAG00000000201	1.77454	5.00085	3.65338	1.36883	0.171053	NA
ENSECAG00000000202	0.580849	-2.78412	4.91218	-0.566779	0.570864	NA
ENSECAG00000000203	86.3692	-2.6915	1.20197	-2.23925	0.0251397	0.053648
ENSECAG00000000204	849.777	0.962292	0.159344	6.03909	1.54987e-09	1.39385e-08
ENSECAG00000000205	1.15213	0.807582	3.86094	0.209167	0.834318	NA
ENSECAG00000000206	0	NA	NA	NA	NA	NA
ENSECAG00000000207	18.9022	5.52929	1.45743	3.79385	0.000148329	0.000557172
ENSECAG00000000212	588.861	1.18606	0.42169	2.81263	0.00491376	0.0129687
ENSECAG00000000214	0.158825	-0.947834	4.99742	-0.189665	0.849572	NA
ENSECAG00000000216	3029.02	-0.186762	0.18846	-0.990989	0.321691	0.436955
ENSECAG00000000217	1284.64	4.731	0.807344	5.85995	4.62999e-09	3.8618e-08
ENSECAG00000000218	5.89191	-6.07776	3.18556	-1.90791	0.0564029	0.107046
ENSECAG00000000220	242.477	-0.902036	0.306375	-2.94422	0.0032377	0.00893968
ENSECAG00000000221	361.988	2.66938	0.549459	4.8582	1.18457e-06	6.72557e-06
ENSECAG00000000223	1351.35	-1.32053	0.296491	-4.45387	8.43365e-06	4.0463e-05
ENSECAG00000000224	233.105	0.343961	0.281633	1.22131	0.22197	0.326337
ENSECAG00000000225	151.432	-0.629917	0.528965	-1.19085	0.233713	0.340067
ENSECAG00000000226	200.336	-1.25591	0.262769	-4.77954	1.75696e-06	9.6005e-06
ENSECAG00000000227	689.345	-0.481327	0.213568	-2.25374	0.0242126	0.0518816
ENSECAG00000000229	297.161	0.351829	0.545302	0.6452	0.518798	0.627909
ENSECAG00000000231	0.750413	0.740827	3.03757	0.243888	0.807318	NA
ENSECAG00000000232	62.2632	0.610864	0.399061	1.53076	0.12583	0.207386
ENSECAG00000000233	1.07171	-3.66264	4.88693	-0.749475	0.453571	NA
ENSECAG00000000234	53.9615	3.09535	1.54754	2.00018	0.045481	0.0891465
ENSECAG00000000235	151.329	-0.0476214	0.380875	-0.125032	0.900498	0.934789
ENSECAG00000000236	3264.88	-0.726362	0.22821	-3.18286	0.00145826	0.00441527
ENSECAG00000000237	156.125	-1.81241	0.349039	-5.19259	2.07394e-07	1.3355e-06
ENSECAG00000000238	272.916	-1.35075	0.320279	-4.21743	2.47102e-05	0.00010845
ENSECAG00000000239	532.952	11.5921	1.27641	9.08177	1.06827e-19	3.34229e-18
ENSECAG00000000240	1.84721	0.318621	3.05644	0.104246	0.916974	0.946393
ENSECAG00000000241	3.48231	1.23433	2.03244	0.607313	0.543643	0.650836
ENSECAG00000000242	6663.79	-0.294163	0.177619	-1.65615	0.0976916	0.168657
ENSECAG00000000243	0	NA	NA	NA	NA	NA
ENSECAG00000000244	72.3122	4.32923	0.96074	4.50614	6.60166e-06	3.22898e-05
ENSECAG00000000245	0	NA	NA	NA	NA	NA
ENSECAG00000000246	881.241	-0.0389792	0.165064	-0.236147	0.813319	0.871182
ENSECAG00000000248	549.054	-0.287962	0.266581	-1.08021	0.28005	0.392323
ENSECAG00000000250	167.889	7.23594	1.24907	5.79304	6.91219e-09	5.58018e-08
ENSECAG00000000251	7.1757	-1.41416	1.05185	-1.34445	0.178801	0.274552
ENSECAG00000000252	301.008	0.155327	0.211956	0.732829	0.463663	0.576759
ENSECAG00000000253	0.15571	-0.947834	4.99742	-0.189665	0.849572	NA
ENSECAG00000000257	6.73244	1.32845	1.78456	0.74441	0.456629	0.570738
ENSECAG00000000258	114.384	-2.05577	0.477114	-4.30875	1.6418e-05	7.49627e-05
ENSECAG00000000259	27.3687	-0.598287	0.729557	-0.820069	0.412177	0.526765
ENSECAG00000000260	531.508	0.543503	0.271403	2.00257	0.0452236	0.0887296
ENSECAG00000000261	694.285	-0.12249	0.249745	-0.490462	0.623807	0.721049
ENSECAG00000000263	540.001	-0.214322	0.241699	-0.886731	0.375224	0.491005
ENSECAG00000000264	0.904115	-0.367711	3.65394	-0.100634	0.919841	NA
ENSECAG00000000265	1162.14	-1.19796	0.194175	-6.16949	6.8511e-10	6.51711e-09
ENSECAG00000000266	342.21	-0.253092	0.299152	-0.846033	0.397534	0.512561
ENSECAG00000000267	1.70153	-3.98666	4.85459	-0.821215	0.411524	NA
ENSECAG00000000268	0.292757	0	4.98187	0	1	NA
ENSECAG00000000269	435.22	0.225572	0.253993	0.888106	0.374484	0.490211
ENSECAG00000000270	2.66155	-1.49564	1.93117	-0.774475	0.43865	0.553114
ENSECAG00000000271	50.512	5.6297	1.13141	4.97584	6.49665e-07	3.87396e-06
ENSECAG00000000272	0	NA	NA	NA	NA	NA
ENSECAG00000000273	929.799	-0.280802	0.186726	-1.50382	0.132628	0.216473
ENSECAG00000000274	8.49807	0.324624	0.930971	0.348694	0.727319	0.805436
ENSECAG00000000275	0.21739	0	4.98437	0	1	NA
ENSECAG00000000276	14.0891	1.05161	0.727027	1.44645	0.148051	0.236518
ENSECAG00000000277	0.565892	-2.74939	4.91353	-0.559556	0.575782	NA
ENSECAG00000000278	3.30443	-3.40255	2.63508	-1.29125	0.196616	0.296413
ENSECAG00000000279	241.09	0.98062	0.249818	3.92533	8.66106e-05	0.000340357
ENSECAG00000000280	0.424419	-2.33659	4.93224	-0.473738	0.635687	NA
ENSECAG00000000281	404.855	0.198186	0.485681	0.408057	0.683232	0.770285
ENSECAG00000000282	136.029	0.0331196	0.35641	0.0929257	0.925963	0.952158
ENSECAG00000000283	0	NA	NA	NA	NA	NA
ENSECAG00000000284	501.955	-7.61487	1.61495	-4.71524	2.41431e-06	1.29024e-05
ENSECAG00000000285	214.098	5.09273	0.874908	5.82088	5.85376e-09	4.79356e-08
ENSECAG00000000286	629.822	0.585674	0.164793	3.55399	0.000379428	0.0013098
ENSECAG00000000287	1227.36	-0.218586	0.17737	-1.23238	0.217809	0.321403
ENSECAG00000000288	954.046	-10.2823	0.787349	-13.0594	5.61909e-39	9.92037e-37
ENSECAG00000000289	0	NA	NA	NA	NA	NA
ENSECAG00000000291	1.97975	-2.28051	2.47705	-0.920654	0.357231	0.472674
ENSECAG00000000292	1.37043	-1.13568	2.4163	-0.470009	0.638349	NA
ENSECAG00000000293	1.98779	-3.98531	3.22718	-1.23492	0.216861	0.320355
ENSECAG00000000294	609.739	0.147908	0.224167	0.659812	0.509374	0.619549
ENSECAG00000000295	284.095	0.169722	0.260355	0.651887	0.514474	0.623969
ENSECAG00000000296	4.43615	2.67485	1.72484	1.55079	0.120953	0.200695
ENSECAG00000000297	0	NA	NA	NA	NA	NA
ENSECAG00000000298	1368.56	-0.702534	0.147331	-4.76841	1.85688e-06	1.0113e-05
ENSECAG00000000299	131.254	-1.27465	0.320484	-3.97726	6.97146e-05	0.000279348
ENSECAG00000000300	267.357	0.800218	0.267692	2.98932	0.00279596	0.00784905
ENSECAG00000000301	89.0549	0.137218	0.308018	0.445486	0.655969	0.748079
ENSECAG00000000302	278.77	1.19119	0.277181	4.2975	1.72736e-05	7.85067e-05
ENSECAG00000000303	4856.02	-0.427612	0.297163	-1.43898	0.150156	0.239056
ENSECAG00000000306	1332.29	-0.183786	0.12626	-1.45562	0.145497	0.233318
ENSECAG00000000307	1305.26	-1.54519	0.22838	-6.76586	1.32518e-11	1.61748e-10
ENSECAG00000000308	632.339	-0.576852	0.207969	-2.77374	0.00554162	0.0144075
ENSECAG00000000310	0.268804	0	4.98599	0	1	NA
ENSECAG00000000311	545.988	-0.0378122	0.152682	-0.247653	0.804403	0.864254
ENSECAG00000000313	731.272	-1.99139	0.555211	-3.58673	0.000334852	0.00117202
ENSECAG00000000314	859.599	0.34361	0.178361	1.92649	0.0540431	0.103308
ENSECAG00000000317	0.143712	0	4.98812	0	1	NA
ENSECAG00000000319	1443.59	0.220794	0.12409	1.7793	0.0751898	0.135669
ENSECAG00000000320	1145.29	0.692026	0.319654	2.16492	0.0303937	0.0632527
ENSECAG00000000323	0.943624	2.22588	3.15626	0.705229	0.480668	NA
ENSECAG00000000324	51.435	-9.24823	1.73532	-5.32941	9.85346e-08	6.68161e-07
ENSECAG00000000326	121.981	-1.20542	0.483313	-2.49408	0.0126283	0.0295951
ENSECAG00000000327	492.062	-1.38248	0.300447	-4.6014	4.19652e-06	2.12631e-05
ENSECAG00000000329	763.219	0.846875	0.26646	3.17825	0.00148169	0.00447797
ENSECAG00000000330	0	NA	NA	NA	NA	NA
ENSECAG00000000331	315.51	-0.0148584	0.290716	-0.0511095	0.959238	0.974149
ENSECAG00000000332	954.365	-0.702179	0.231573	-3.03222	0.00242766	0.00693683
ENSECAG00000000336	10531.9	9.2281	1.59708	5.77813	7.55373e-09	6.05196e-08
ENSECAG00000000339	10.0628	2.58646	2.13085	1.21382	0.224817	0.329873
ENSECAG00000000340	0.574847	0	4.90111	0	1	NA
ENSECAG00000000341	456.107	0.869142	0.371058	2.34234	0.0191634	0.0424043
ENSECAG00000000343	223.134	-1.23061	0.506778	-2.4283	0.0151699	0.034648
ENSECAG00000000344	0	NA	NA	NA	NA	NA
ENSECAG00000000345	105.911	0.413597	0.423748	0.976045	0.329042	0.444579
ENSECAG00000000346	408.228	-0.695835	0.207824	-3.3482	0.000813382	0.00261943
ENSECAG00000000348	1169.28	0.389866	0.215881	1.80593	0.0709292	0.129176
ENSECAG00000000350	205.078	0.175282	0.320068	0.54764	0.583939	0.685871
ENSECAG00000000351	199.415	-0.421883	0.282681	-1.49243	0.135585	0.220089
ENSECAG00000000352	547.061	-1.47724	0.235834	-6.26391	3.75448e-10	3.73957e-09
ENSECAG00000000353	12.5185	7.26505	1.49934	4.84552	1.26283e-06	7.12881e-06
ENSECAG00000000354	1251.13	-2.50574	0.379159	-6.60869	3.87737e-11	4.45057e-10
ENSECAG00000000356	371.08	-2.16851	0.317994	-6.81934	9.1462e-12	1.1379e-10
ENSECAG00000000357	84.777	5.47078	0.929229	5.88744	3.9222e-09	3.30866e-08
ENSECAG00000000359	455.919	-0.586546	0.228113	-2.5713	0.0101318	0.0244713
ENSECAG00000000360	0.308979	0	4.96301	0	1	NA
ENSECAG00000000361	630.373	1.17587	0.245303	4.79353	1.63872e-06	9.01082e-06
ENSECAG00000000362	526.772	-0.71025	0.197898	-3.58898	0.00033198	0.00116279
ENSECAG00000000364	286.366	-1.11055	0.247769	-4.48221	7.38724e-06	3.5825e-05
ENSECAG00000000365	128.688	0.119823	0.333213	0.359599	0.719147	0.799043
ENSECAG00000000366	98.4294	0.580391	0.472621	1.22803	0.219436	0.323387
ENSECAG00000000367	481.817	-0.224774	0.348515	-0.64495	0.51896	0.628039
ENSECAG00000000369	139.994	4.3568	0.618735	7.04146	1.90232e-12	2.60975e-11
ENSECAG00000000370	10719.2	-0.472879	0.19207	-2.46202	0.0138158	0.0319689
ENSECAG00000000371	426.463	0.954187	0.297442	3.20798	0.00133672	0.00407977
ENSECAG00000000372	1026.32	0.0174276	0.206912	0.0842272	0.932876	0.956549
ENSECAG00000000373	1746.3	4.01333	0.670462	5.98591	2.15182e-09	1.89049e-08
ENSECAG00000000374	0.376849	-0.17239	4.96927	-0.0346911	0.972326	NA
ENSECAG00000000375	712.832	-0.306524	0.160962	-1.90433	0.0568678	0.107721
ENSECAG00000000376	84.4172	0.601705	0.416666	1.44409	0.148712	0.237345
ENSECAG00000000377	478.935	-0.587267	0.170498	-3.44442	0.000572288	0.00190763
ENSECAG00000000378	0	NA	NA	NA	NA	NA
ENSECAG00000000381	588.871	-0.801307	0.516697	-1.55082	0.120944	0.200695
ENSECAG00000000382	2.57738	-5.93474	3.68771	-1.60933	0.107544	0.182439
ENSECAG00000000383	1265.84	-0.651115	0.19107	-3.40772	0.000655077	0.00215884
ENSECAG00000000384	1463.52	0.0335007	0.194509	0.172232	0.863255	0.910343
ENSECAG00000000385	0.952952	-3.49087	4.89074	-0.713771	0.475369	NA
ENSECAG00000000386	24.7232	3.43003	1.00921	3.39873	0.000676999	0.00222466
ENSECAG00000000387	2.76878	1.76787	2.44148	0.7241	0.469004	0.58189
ENSECAG00000000390	86.6521	1.47803	0.342439	4.3162	1.58742e-05	7.28159e-05
ENSECAG00000000391	193.722	0.921246	0.448242	2.05524	0.0398558	0.0795399
ENSECAG00000000392	854.275	0.0546534	0.151853	0.359909	0.718915	0.798855
ENSECAG00000000393	605.824	-0.0147434	0.191547	-0.07697	0.938647	0.960275
ENSECAG00000000395	132.017	-9.71229	1.55558	-6.2435	4.27874e-10	4.23307e-09
ENSECAG00000000396	0.214212	-1.42435	4.99742	-0.285017	0.775631	NA
ENSECAG00000000397	2106.4	-0.121314	0.164634	-0.736874	0.461199	0.574568
ENSECAG00000000398	1164.96	0.945814	0.358299	2.63973	0.00829712	0.0204975
ENSECAG00000000399	41.3626	-1.60139	0.63826	-2.509	0.0121074	0.0285503
ENSECAG00000000400	28.753	-7.79389	1.55349	-5.01702	5.24804e-07	3.17206e-06
ENSECAG00000000401	3.92263	-1.72101	1.81983	-0.945697	0.344303	0.460209
ENSECAG00000000402	554.59	-0.898929	0.263773	-3.40796	0.000654509	0.00215745
ENSECAG00000000403	22.6357	-19.7886	4.85806	-4.07336	NA	NA
ENSECAG00000000404	3957.47	2.33733	0.257674	9.07089	1.18052e-19	3.67025e-18
ENSECAG00000000406	1942.51	-1.39557	0.278295	-5.01472	5.31098e-07	3.20822e-06
ENSECAG00000000407	691.503	0.644811	0.187577	3.43758	0.00058694	0.00195164
ENSECAG00000000408	0	NA	NA	NA	NA	NA
ENSECAG00000000409	96.2108	0.540594	0.372053	1.453	0.146223	0.234305
ENSECAG00000000410	705.834	1.06547	0.250181	4.25879	2.0554e-05	9.16188e-05
ENSECAG00000000411	285.854	-1.90734	0.360035	-5.29764	1.17309e-07	7.86127e-07
ENSECAG00000000412	224.979	-0.279759	0.321371	-0.870517	0.384018	0.499294
ENSECAG00000000413	1423.1	-0.42494	0.318151	-1.33566	0.181662	0.278023
ENSECAG00000000414	0	NA	NA	NA	NA	NA
ENSECAG00000000416	47.0191	-4.38951	1.05123	-4.1756	2.97208e-05	0.000128305
ENSECAG00000000417	1.33874	0.281949	2.54757	0.110674	0.911875	NA
ENSECAG00000000418	0.0732695	0.494818	4.99742	0.0990147	0.921127	NA
ENSECAG00000000419	2.68305	2.02834	2.26472	0.895624	0.370453	0.486394
ENSECAG00000000420	137.522	0.323631	0.339649	0.95284	0.340671	0.456671
ENSECAG00000000421	111.023	-0.382836	0.426073	-0.898522	0.368907	0.484751
ENSECAG00000000423	867.878	-0.552279	0.237811	-2.32234	0.0202144	0.0444645
ENSECAG00000000424	34.7988	0.840535	0.735242	1.14321	0.252952	0.361883
ENSECAG00000000426	46.6598	-0.157869	0.608864	-0.259284	0.795416	0.857606
ENSECAG00000000428	1232.17	-1.79771	0.256226	-7.01613	2.28104e-12	3.09496e-11
ENSECAG00000000430	0.735869	-3.22933	4.94564	-0.652966	0.513778	NA
ENSECAG00000000431	0	NA	NA	NA	NA	NA
ENSECAG00000000432	127.692	-0.655401	0.392282	-1.67074	0.0947726	0.16446
ENSECAG00000000435	762.338	-13.7677	1.47017	-9.3647	7.62702e-21	2.70595e-19
ENSECAG00000000436	0	NA	NA	NA	NA	NA
ENSECAG00000000437	250.036	0.344046	0.310025	1.10974	0.267113	0.377985
ENSECAG00000000438	2306.57	1.10986	0.25067	4.42759	9.52926e-06	4.53236e-05
ENSECAG00000000440	35.9514	3.77171	0.742243	5.0815	3.74471e-07	2.31585e-06
ENSECAG00000000442	409.923	-0.0905084	0.286744	-0.315642	0.752274	0.824737
ENSECAG00000000445	0.438876	-2.3801	4.93	-0.482778	0.629253	NA
ENSECAG00000000446	326.379	1.26414	0.316029	4.00006	6.33253e-05	0.000255889
ENSECAG00000000449	235.123	-0.113509	0.29971	-0.378728	0.70489	0.787993
ENSECAG00000000450	929.149	-0.431506	0.207414	-2.08041	0.0374879	0.0756286
ENSECAG00000000451	3.30891	1.22292	2.04336	0.598484	0.549517	0.656358
ENSECAG00000000452	23.0284	3.80961	1.59666	2.38598	0.0170336	0.0382623
ENSECAG00000000453	77.4684	-0.0586326	0.306753	-0.191139	0.848416	0.899037
ENSECAG00000000454	0	NA	NA	NA	NA	NA
ENSECAG00000000455	60.7241	0.480553	0.498543	0.963913	0.335089	0.451064
ENSECAG00000000458	2333.99	0.676034	0.18681	3.61883	0.000295943	0.00104896
ENSECAG00000000460	43.6063	-0.0862557	0.463811	-0.185972	0.852467	0.902233
ENSECAG00000000461	19.282	4.5385	1.02325	4.43536	9.19179e-06	4.38592e-05
ENSECAG00000000462	202.514	1.51824	0.493251	3.07804	0.0020837	0.00607019
ENSECAG00000000463	99.393	-0.341775	0.379743	-0.900015	0.368112	0.484049
ENSECAG00000000464	385.292	0.361545	0.315993	1.14416	0.252559	0.361425
ENSECAG00000000465	143.674	-5.99822	0.689273	-8.70225	3.25365e-18	8.57679e-17
ENSECAG00000000466	384.457	-0.309978	0.246321	-1.25843	0.208235	0.310385
ENSECAG00000000467	93.3128	-0.503347	0.325753	-1.54518	0.122303	0.202451
ENSECAG00000000469	433.249	0.205958	0.17272	1.19244	0.233089	0.339359
ENSECAG00000000470	2.30043	0.346651	2.38501	0.145345	0.884438	0.924003
ENSECAG00000000471	522.987	-0.206299	0.179267	-1.15079	0.249819	0.35816
ENSECAG00000000473	984.289	-1.5215	0.244295	-6.22814	4.72015e-10	4.61436e-09
ENSECAG00000000474	990.825	-0.13481	0.270408	-0.498545	0.6181	0.71604
ENSECAG00000000475	8.14592	1.69525	0.973399	1.74158	0.0815827	0.144808
ENSECAG00000000477	901.507	2.11118	0.246442	8.56661	1.06572e-17	2.64733e-16
ENSECAG00000000478	944.845	0.747072	0.400884	1.86356	0.0623832	0.11618
ENSECAG00000000479	752.822	0.431845	0.219368	1.96858	0.049001	0.0951033
ENSECAG00000000480	2617.99	5.11211	1.82876	2.7954	NA	NA
ENSECAG00000000481	7.16282	-0.821479	1.33844	-0.613756	0.539376	0.647162
ENSECAG00000000482	503.22	-0.371477	0.225256	-1.64913	0.0991209	0.170549
ENSECAG00000000484	87.3098	0.772917	0.325854	2.37197	0.0176934	0.0395052
ENSECAG00000000485	1309.86	0.369485	0.149425	2.47271	0.0134091	0.0311787
ENSECAG00000000487	607.453	6.10684	0.573322	10.6517	1.7124e-26	9.76724e-25
ENSECAG00000000488	0.0732695	0.494818	4.99742	0.0990147	0.921127	NA
ENSECAG00000000489	3647.31	0.591486	0.182076	3.24856	0.00115989	0.00359781
ENSECAG00000000493	0	NA	NA	NA	NA	NA
ENSECAG00000000495	669.231	5.59994	1.93299	2.89703	0.00376709	0.0102337
ENSECAG00000000496	434.895	0.249128	0.223512	1.11461	0.265019	0.375559
ENSECAG00000000497	400.141	-1.01642	0.256124	-3.96848	7.23326e-05	0.000289058
ENSECAG00000000500	3905.78	-5.49803	1.03655	-5.30418	1.13181e-07	7.61476e-07
ENSECAG00000000501	12.3323	-6.74976	2.20129	-3.06627	0.00216747	0.00627558
ENSECAG00000000502	78.4538	2.89719	0.568426	5.09686	3.45332e-07	2.14819e-06
ENSECAG00000000505	13.2562	-0.85563	0.907743	-0.94259	0.345891	0.461789
ENSECAG00000000506	75.4675	-6.15027	0.73428	-8.37592	5.47953e-17	1.26575e-15
ENSECAG00000000508	48.4213	-0.302148	0.608917	-0.496206	0.619749	0.717365
ENSECAG00000000509	0	NA	NA	NA	NA	NA
ENSECAG00000000511	413.157	2.25685	0.295769	7.63047	2.33908e-14	4.05241e-13
ENSECAG00000000512	502.88	2.89161	0.478424	6.04403	1.50313e-09	1.3551e-08
ENSECAG00000000513	461.018	0.118939	0.230755	0.515435	0.606249	0.706148
ENSECAG00000000514	0.282946	-1.75576	4.96928	-0.353322	0.723847	NA
ENSECAG00000000515	0.924573	-0.686492	4.22404	-0.16252	0.870896	NA
ENSECAG00000000516	2078.64	1.6858	0.210698	8.00103	1.2338e-15	2.50648e-14
ENSECAG00000000517	633.918	-0.435117	0.294889	-1.47553	0.140071	0.226108
ENSECAG00000000518	1101.17	1.25519	0.170852	7.34665	2.03241e-13	3.1561e-12
ENSECAG00000000519	1.87212	-0.470897	2.00792	-0.23452	0.814582	0.87222
ENSECAG00000000520	504.139	1.22633	0.385124	3.18424	0.00145137	0.00439619
ENSECAG00000000522	0	NA	NA	NA	NA	NA
ENSECAG00000000525	0.159288	0.853465	4.98897	0.171071	0.864168	NA
ENSECAG00000000526	724.782	0.556224	0.241771	2.30063	0.0214126	0.0467396
ENSECAG00000000527	0	NA	NA	NA	NA	NA
ENSECAG00000000529	523.591	0.04612	0.209895	0.219728	0.826083	0.881163
ENSECAG00000000530	0	NA	NA	NA	NA	NA
ENSECAG00000000532	235.691	-2.31576	0.567788	-4.07856	4.5316e-05	0.000189146
ENSECAG00000000535	0.0860591	0.494818	4.99742	0.0990147	0.921127	NA
ENSECAG00000000536	1246.51	0.632172	0.142334	4.44146	8.93497e-06	4.27024e-05
ENSECAG00000000538	5.59278	0.336118	1.25462	0.267904	0.788773	0.85272
ENSECAG00000000539	1706.72	0.105059	0.205556	0.511094	0.609285	0.708682
ENSECAG00000000540	542.981	0.284743	0.159903	1.78073	0.0749564	0.135314
ENSECAG00000000541	18.0203	0.029219	0.927884	0.0314899	0.974879	0.984102
ENSECAG00000000543	441.745	4.85074	0.764855	6.34204	2.26747e-10	2.34987e-09
ENSECAG00000000544	103.942	4.50605	1.09886	4.10064	4.12002e-05	0.000173235
ENSECAG00000000545	1027.5	-0.103512	0.26362	-0.392657	0.694573	0.779411
ENSECAG00000000546	92.1001	0.189049	0.406408	0.465172	0.641809	0.735328
ENSECAG00000000547	1068.89	0.573909	0.253419	2.26466	0.0235335	0.0506461
ENSECAG00000000548	4.17302	-5.62395	3.69509	-1.52201	0.128007	0.210171
ENSECAG00000000550	253.962	0.489736	0.321345	1.52402	0.127504	0.209585
ENSECAG00000000551	4.70011	-0.137856	2.27695	-0.0605443	0.951722	0.968639
ENSECAG00000000552	1.21407	-0.4869	3.14545	-0.154795	0.876983	NA
ENSECAG00000000554	4.18848	-5.6304	3.13753	-1.79453	0.072728	0.131982
ENSECAG00000000555	786.566	0.213285	0.199107	1.07121	0.284076	0.396535
ENSECAG00000000556	280.258	-1.11542	0.231301	-4.82237	1.41861e-06	7.92093e-06
ENSECAG00000000557	252.795	-0.351977	0.213125	-1.6515	0.0986362	0.169873
ENSECAG00000000558	4915.39	-0.299704	0.171763	-1.74487	0.0810068	0.143975
ENSECAG00000000559	0.436627	-0.342891	4.97796	-0.0688818	0.945084	NA
ENSECAG00000000562	259.323	2.37224	0.263472	9.00379	2.18052e-19	6.64005e-18
ENSECAG00000000565	1250.85	-1.02892	0.197405	-5.21223	1.86583e-07	1.21254e-06
ENSECAG00000000566	305.339	-3.55207	0.585138	-6.07048	1.27526e-09	1.1631e-08
ENSECAG00000000567	59.1045	0.131861	0.394713	0.334068	0.738328	0.814082
ENSECAG00000000568	244.12	-0.380145	0.229464	-1.65667	0.0975872	0.168515
ENSECAG00000000572	1220.31	-0.434798	0.236476	-1.83866	0.0659656	0.121645
ENSECAG00000000574	142.088	-3.70518	0.688398	-5.38232	7.35312e-08	5.09089e-07
ENSECAG00000000575	9.58108	4.84359	1.48733	3.25656	0.00112769	0.00351117
ENSECAG00000000576	152.979	-0.492934	0.427651	-1.15265	0.249052	0.357316
ENSECAG00000000577	1779.24	-0.184805	0.18897	-0.977962	0.328093	0.4437
ENSECAG00000000578	717.593	0.427583	0.273634	1.56261	0.118145	0.196997
ENSECAG00000000579	179.409	-0.118922	0.591561	-0.20103	0.840675	0.893054
ENSECAG00000000580	903.909	-1.2548	0.331353	-3.7869	0.000152538	0.000571824
ENSECAG00000000583	0.614894	-2.86043	4.90934	-0.582651	0.560128	NA
ENSECAG00000000584	1339.15	-0.569913	0.197052	-2.8922	0.00382555	0.0103792
ENSECAG00000000586	58.9721	0.995945	0.531393	1.87422	0.0609006	0.113977
ENSECAG00000000587	6.38347	-6.23834	3.20763	-1.94484	0.051794	0.0997151
ENSECAG00000000588	148.473	3.927	0.714721	5.49445	3.91938e-08	2.83811e-07
ENSECAG00000000589	0	NA	NA	NA	NA	NA
ENSECAG00000000590	774.528	-0.279302	0.302821	-0.922332	0.356355	0.471769
ENSECAG00000000591	412.765	-1.45426	0.345511	-4.20902	2.56483e-05	0.000112189
ENSECAG00000000592	37.1114	-2.18921	0.510537	-4.28805	1.80247e-05	8.1496e-05
ENSECAG00000000593	289.853	6.45099	0.544045	11.8575	1.96858e-32	1.94627e-30
ENSECAG00000000594	2.24788	0.160296	2.59503	0.0617706	0.950746	0.96811
ENSECAG00000000595	1456.33	-0.0690747	0.250101	-0.276188	0.782404	0.848031
ENSECAG00000000596	667.984	1.03967	0.211349	4.91921	8.68956e-07	5.06948e-06
ENSECAG00000000597	2.93449	-0.300707	2.13502	-0.140845	0.887992	0.926548
ENSECAG00000000598	1.18407	-3.39343	3.1453	-1.07889	0.280638	NA
ENSECAG00000000599	1723.59	-2.00404	0.499162	-4.01482	5.94923e-05	0.000242182
ENSECAG00000000602	0	NA	NA	NA	NA	NA
ENSECAG00000000603	114.853	0.48099	0.47408	1.01458	0.310308	0.424527
ENSECAG00000000604	0.314537	-1.88829	4.9595	-0.380742	0.703395	NA
ENSECAG00000000605	110.406	-0.148615	0.257531	-0.577078	0.563887	0.668942
ENSECAG00000000606	241.027	-1.20367	0.252101	-4.77457	1.80091e-06	9.82618e-06
ENSECAG00000000607	423.852	3.45003	0.577463	5.97445	2.30862e-09	2.0175e-08
ENSECAG00000000608	231.054	1.5607	0.322084	4.84563	1.26212e-06	7.12765e-06
ENSECAG00000000609	2373.41	0.0107106	0.246161	0.0435104	0.965295	0.977889
ENSECAG00000000612	265.347	-2.17393	0.697821	-3.11531	0.00183751	0.00542943
ENSECAG00000000614	185.942	1.04171	0.263548	3.95265	7.72919e-05	0.00030755
ENSECAG00000000616	14.3893	-7.41131	2.19996	-3.36883	0.000754875	0.00245124
ENSECAG00000000619	380.489	-0.660567	0.343923	-1.92068	0.0547717	0.104512
ENSECAG00000000620	31.6404	0.73142	1.07868	0.678067	0.497729	0.607924
ENSECAG00000000621	623.402	-0.0983595	0.208147	-0.472548	0.636536	0.731629
ENSECAG00000000622	59.4017	-1.41938	0.83579	-1.69825	0.089461	0.156747
ENSECAG00000000623	745.104	1.32249	0.250478	5.27988	1.29265e-07	8.59259e-07
ENSECAG00000000624	539.818	-0.990622	0.188746	-5.24844	1.53389e-07	1.00787e-06
ENSECAG00000000625	2.92096	5.40577	3.09892	1.7444	0.0810892	0.144087
ENSECAG00000000626	252.627	0.128536	0.280602	0.458074	0.646899	0.739841
ENSECAG00000000627	72.3438	10.2679	1.82375	5.63011	1.80095e-08	1.37316e-07
ENSECAG00000000628	0	NA	NA	NA	NA	NA
ENSECAG00000000631	1342.5	-0.54254	0.138207	-3.92556	8.65269e-05	0.00034028
ENSECAG00000000632	777.456	0.157365	0.172943	0.909923	0.362863	0.478632
ENSECAG00000000633	105.833	-0.3598	0.602187	-0.597489	0.550181	0.656886
ENSECAG00000000634	106.125	-2.25289	0.527655	-4.26963	1.95801e-05	8.78097e-05
ENSECAG00000000636	78.3523	-0.867845	0.383864	-2.26081	0.0237707	0.0510899
ENSECAG00000000637	339.923	1.73792	0.410864	4.22991	2.33781e-05	0.000103133
ENSECAG00000000638	761.706	0.772147	0.497029	1.55353	0.120298	0.199778
ENSECAG00000000639	17.2701	3.27124	1.05942	3.08777	0.00201662	0.00589638
ENSECAG00000000640	41.4547	-2.71109	0.512831	-5.28653	1.24661e-07	8.30888e-07
ENSECAG00000000641	372.526	-0.0759734	0.333857	-0.227563	0.819986	0.876524
ENSECAG00000000642	2848.29	0.0521558	0.127568	0.408848	0.682651	0.769806
ENSECAG00000000643	426.299	0.21298	0.210251	1.01298	0.311071	0.425279
ENSECAG00000000644	941.21	2.57343	0.299186	8.60143	7.87274e-18	1.98222e-16
ENSECAG00000000645	371.823	0.418753	0.234522	1.78556	0.07417	0.134176
ENSECAG00000000647	0	NA	NA	NA	NA	NA
ENSECAG00000000648	660.907	-1.10906	0.419091	-2.64635	0.00813648	0.0201712
ENSECAG00000000649	45.3742	2.67394	0.727963	3.67318	0.000239553	0.000865215
ENSECAG00000000650	214.293	1.0785	0.930308	1.15929	0.246336	0.354264
ENSECAG00000000651	15510	-13.3073	1.42439	-9.34247	9.41149e-21	3.3074e-19
ENSECAG00000000655	183.529	0.454323	0.261417	1.73792	0.0822243	0.14579
ENSECAG00000000657	0	NA	NA	NA	NA	NA
ENSECAG00000000658	1196.37	1.52918	1.00031	1.5287	0.126339	0.208039
ENSECAG00000000659	7.11382	-6.09293	1.87372	-3.25179	0.00114681	0.0035632
ENSECAG00000000660	0.303963	2.5928	4.89151	0.530061	0.59607	NA
ENSECAG00000000661	0	NA	NA	NA	NA	NA
ENSECAG00000000662	0.141473	-0.947834	4.99742	-0.189665	0.849572	NA
ENSECAG00000000663	0	NA	NA	NA	NA	NA
ENSECAG00000000665	551.008	0.537337	0.22271	2.41272	0.015834	0.0359214
ENSECAG00000000666	26.0554	0.592879	0.862448	0.687437	0.491807	0.602421
ENSECAG00000000668	3.79707	-0.058977	2.05289	-0.0287288	0.977081	0.985655
ENSECAG00000000671	112.896	0.868991	0.481825	1.80354	0.0713032	0.129741
ENSECAG00000000675	495.475	-0.180174	0.155509	-1.1586	0.246618	0.354586
ENSECAG00000000678	560.758	-0.235069	0.252982	-0.929192	0.352789	0.468302
ENSECAG00000000679	0	NA	NA	NA	NA	NA
ENSECAG00000000680	106.188	0.433278	0.300543	1.44165	0.149401	0.238167
ENSECAG00000000681	0	NA	NA	NA	NA	NA
ENSECAG00000000682	849.217	-0.94856	0.246832	-3.84294	0.000121568	0.000465975
ENSECAG00000000683	0	NA	NA	NA	NA	NA
ENSECAG00000000684	138.095	0.189229	0.35326	0.535667	0.592189	0.69342
ENSECAG00000000685	21243.7	-4.41487	1.25458	-3.519	0.000433177	0.00148155
ENSECAG00000000686	105.232	-5.11551	1.26665	-4.03863	5.37654e-05	0.000221299
ENSECAG00000000689	752.864	0.516027	0.222359	2.32069	0.0203033	0.0446402
ENSECAG00000000690	224.629	0.829918	0.258965	3.20475	0.00135181	0.00411818
ENSECAG00000000691	1085.37	-0.35219	0.124116	-2.83758	0.00454575	0.0120943
ENSECAG00000000693	2.92882	-2.56451	2.27614	-1.12669	0.259873	0.369751
ENSECAG00000000696	18.4867	0.579048	0.654276	0.88502	0.376146	0.491908
ENSECAG00000000697	504.823	-1.24754	0.446329	-2.79513	0.00518796	0.0135825
ENSECAG00000000698	0	NA	NA	NA	NA	NA
ENSECAG00000000699	0	NA	NA	NA	NA	NA
ENSECAG00000000700	4858.98	1.06416	0.197899	5.37728	7.56197e-08	5.23059e-07
ENSECAG00000000701	157332	3.77481	0.54394	6.93975	3.92787e-12	5.15946e-11
ENSECAG00000000702	0	NA	NA	NA	NA	NA
ENSECAG00000000703	120.25	0.136265	0.433467	0.314362	0.753246	0.825559
ENSECAG00000000705	0.99431	1.20051	2.724	0.440716	0.659418	NA
ENSECAG00000000706	62.7347	-7.53791	1.18743	-6.34807	2.18034e-10	2.2719e-09
ENSECAG00000000708	857.317	-0.267854	0.152519	-1.75621	0.0790531	0.141163
ENSECAG00000000709	113.477	2.06497	1.6357	1.26243	0.206793	0.308618
ENSECAG00000000710	1.81161	-3.92873	2.92675	-1.34235	0.179482	NA
ENSECAG00000000711	481.661	-1.00286	0.1729	-5.80026	6.62126e-09	5.36869e-08
ENSECAG00000000712	414.616	-0.554806	0.200474	-2.76747	0.00564933	0.0146519
ENSECAG00000000713	190.903	0.637447	0.319021	1.99814	0.0457019	0.0895323
ENSECAG00000000714	0	NA	NA	NA	NA	NA
ENSECAG00000000715	68.525	-1.67326	0.764124	-2.18978	0.0285402	0.0600101
ENSECAG00000000716	728.666	0.223877	0.182854	1.22435	0.22082	0.324974
ENSECAG00000000718	1322.63	-0.405611	0.151753	-2.67284	0.00752111	0.0188632
ENSECAG00000000719	0.21739	0	4.98437	0	1	NA
ENSECAG00000000721	19.0217	-2.22318	0.849327	-2.61757	0.00885576	0.0217148
ENSECAG00000000722	464.817	-3.27404	0.250391	-13.0757	4.53227e-39	8.09801e-37
ENSECAG00000000723	112.568	-0.770502	0.750653	-1.02644	0.304683	0.418996
ENSECAG00000000725	1831.72	0.403836	0.124226	3.25081	0.00115077	0.00357326
ENSECAG00000000726	5.41153	-6.31385	2.16682	-2.91388	0.00356962	0.00975086
ENSECAG00000000727	3675.15	4.08968	1.07052	3.82027	0.000133305	0.000505218
ENSECAG00000000728	261.274	-1.34869	0.286951	-4.70006	2.60082e-06	1.38145e-05
ENSECAG00000000730	1207.99	-1.75595	0.314407	-5.58496	2.33753e-08	1.75078e-07
ENSECAG00000000731	2.09115	-0.438182	2.30343	-0.19023	0.849129	0.899446
ENSECAG00000000733	273.865	-0.128739	0.203336	-0.633134	0.526646	0.63456
ENSECAG00000000734	365.271	-5.50107	0.501229	-10.9752	5.03174e-28	3.33128e-26
ENSECAG00000000735	452.424	1.93833	0.299648	6.46869	9.88565e-11	1.07167e-09
ENSECAG00000000737	3589.51	0.0382807	0.243154	0.157434	0.874903	0.918323
ENSECAG00000000738	181.996	0.578501	0.273185	2.11761	0.0342079	0.0698669
ENSECAG00000000740	0.230019	-0.475896	4.99742	-0.0952283	0.924133	NA
ENSECAG00000000743	600.993	-2.61303	0.260947	-10.0137	1.32757e-23	5.94798e-22
ENSECAG00000000744	562.104	-4.67086	0.338839	-13.7849	3.14275e-43	7.39793e-41
ENSECAG00000000746	281.143	0.207294	0.399665	0.51867	0.603991	0.70423
ENSECAG00000000748	0	NA	NA	NA	NA	NA
ENSECAG00000000749	1037.36	-0.745982	0.159955	-4.66369	3.10585e-06	1.62296e-05
ENSECAG00000000750	734.881	1.325	1.99506	0.664144	NA	NA
ENSECAG00000000751	1210.05	-3.7395	0.310939	-12.0265	2.5794e-33	2.71294e-31
ENSECAG00000000752	1.67531	-3.34341	3.42387	-0.976498	0.328818	NA
ENSECAG00000000753	1898.04	0.366045	0.138591	2.64118	0.00826173	0.0204373
ENSECAG00000000755	1035.75	5.95957	1.75212	3.40135	0.000670543	0.0022054
ENSECAG00000000758	10.9802	6.78451	1.66316	4.07928	4.51754e-05	0.000188719
ENSECAG00000000759	393.257	-0.00918214	0.192024	-0.0478176	0.961862	0.975611
ENSECAG00000000762	564.449	-0.785295	0.291494	-2.69404	0.00705921	0.0178132
ENSECAG00000000763	315.516	-0.870684	0.320323	-2.71815	0.00656487	0.0167194
ENSECAG00000000764	0.0739241	0	4.99742	0	1	NA
ENSECAG00000000767	621.559	3.82483	0.664484	5.75609	8.60827e-09	6.85979e-08
ENSECAG00000000768	0	NA	NA	NA	NA	NA
ENSECAG00000000769	0.151981	1.7815	4.95824	0.3593	0.719371	NA
ENSECAG00000000770	233.193	-1.18232	0.514604	-2.29753	0.0215884	0.047068
ENSECAG00000000771	3.41465	0.900831	2.11332	0.426264	0.669915	0.759128
ENSECAG00000000773	448.537	5.04043	0.990871	5.08687	3.64026e-07	2.25596e-06
ENSECAG00000000774	0.292794	0	4.98187	0	1	NA
ENSECAG00000000775	0.717871	0.739508	4.49899	0.164372	0.869438	NA
ENSECAG00000000778	1.70062	-1.71983	3.65867	-0.470069	0.638306	NA
ENSECAG00000000779	0	NA	NA	NA	NA	NA
ENSECAG00000000780	793.094	1.29939	0.23166	5.60903	2.03463e-08	1.54104e-07
ENSECAG00000000781	105.432	-0.428178	0.58149	-0.736347	0.461519	0.574816
ENSECAG00000000782	10176.3	-0.281935	0.219994	-1.28155	0.199999	0.300482
ENSECAG00000000783	0	NA	NA	NA	NA	NA
ENSECAG00000000784	1120.38	-13.4806	1.50847	-8.93656	4.01461e-19	1.17429e-17
ENSECAG00000000787	4.207	2.80793	2.09686	1.33911	0.180535	0.276555
ENSECAG00000000788	0	NA	NA	NA	NA	NA
ENSECAG00000000789	648.061	0.266197	0.210688	1.26347	0.206421	0.308125
ENSECAG00000000790	0	NA	NA	NA	NA	NA
ENSECAG00000000791	25.8096	3.89562	0.895858	4.34848	1.37086e-05	6.36105e-05
ENSECAG00000000792	595.036	0.519865	0.198737	2.61585	0.00890063	0.0218068
ENSECAG00000000794	26.373	4.42826	1.527	2.89998	0.00373183	0.010151
ENSECAG00000000795	87.4362	-1.06353	0.62284	-1.70754	0.0877214	0.154154
ENSECAG00000000796	820.498	-0.978098	0.325987	-3.00042	0.00269611	0.00761007
ENSECAG00000000797	3274.69	-2.27304	0.173389	-13.1095	2.90492e-39	5.25365e-37
ENSECAG00000000799	7.86583	-0.427449	1.5762	-0.271189	0.786246	0.850662
ENSECAG00000000800	187.924	0.199869	0.31274	0.63909	0.522765	0.631268
ENSECAG00000000803	0	NA	NA	NA	NA	NA
ENSECAG00000000808	205.718	3.07665	0.858719	3.58284	0.000339876	0.00118792
ENSECAG00000000809	4602.99	-1.47587	0.210446	-7.01305	2.33171e-12	3.14643e-11
ENSECAG00000000811	217.451	-0.233936	0.210261	-1.11259	0.265883	0.376568
ENSECAG00000000813	278.711	0.0504408	2.4355	0.0207107	0.983476	0.989952
ENSECAG00000000815	0.317651	-1.90071	4.95863	-0.383313	0.701487	NA
ENSECAG00000000816	486.365	-4.37339	0.548188	-7.9779	1.48847e-15	3.01146e-14
ENSECAG00000000817	1160.83	-0.225845	0.148471	-1.52113	0.128226	0.210423
ENSECAG00000000820	0	NA	NA	NA	NA	NA
ENSECAG00000000822	0	NA	NA	NA	NA	NA
ENSECAG00000000823	310.199	0.474586	0.285761	1.66078	0.0967581	0.167357
ENSECAG00000000825	647.126	-12.9011	4.42164	-2.91771	0.00352607	0.00964077
ENSECAG00000000827	0.158825	-0.947834	4.99742	-0.189665	0.849572	NA
ENSECAG00000000831	23.2998	-1.16817	0.747023	-1.56376	0.117874	0.196611
ENSECAG00000000834	775.815	-0.199705	0.219007	-0.911866	0.361839	0.477622
ENSECAG00000000835	0	NA	NA	NA	NA	NA
ENSECAG00000000836	460.689	1.16512	0.463373	2.51443	0.0119224	0.0281813
ENSECAG00000000840	0	NA	NA	NA	NA	NA
ENSECAG00000000841	26.1515	2.14608	0.694762	3.08894	0.00200875	0.00587685
ENSECAG00000000843	8.75806	5.21647	1.61766	3.2247	0.00126103	0.00387347
ENSECAG00000000847	139.248	3.70779	0.584403	6.34458	2.2303e-10	2.31782e-09
ENSECAG00000000851	0	NA	NA	NA	NA	NA
ENSECAG00000000852	81.7392	3.51104	0.840935	4.17517	2.97769e-05	0.000128481
ENSECAG00000000857	1410.13	1.08181	0.320709	3.37317	0.000743072	0.00241807
ENSECAG00000000859	966.966	-0.709313	0.187411	-3.78479	0.00015384	0.000576023
ENSECAG00000000860	0	NA	NA	NA	NA	NA
ENSECAG00000000861	447.685	0.41851	0.25565	1.63704	0.101622	0.174085
ENSECAG00000000862	0.952838	-3.49067	4.89075	-0.713729	0.475395	NA
ENSECAG00000000863	0.617269	-3.30942	4.91674	-0.673093	0.500888	NA
ENSECAG00000000864	35.1261	0.926387	0.557006	1.66316	0.0962813	0.166591
ENSECAG00000000866	0	NA	NA	NA	NA	NA
ENSECAG00000000869	1414.29	-0.412609	0.167882	-2.45773	0.0139817	0.0323073
ENSECAG00000000870	660.869	0.0376523	0.218921	0.171991	0.863445	0.910343
ENSECAG00000000872	1124.94	0.697802	0.266502	2.61837	0.00883502	0.0216783
ENSECAG00000000873	0	NA	NA	NA	NA	NA
ENSECAG00000000874	2.70267	2.67694	3.49139	0.766727	0.443244	0.557958
ENSECAG00000000875	8.42921	6.36167	1.58827	4.0054	6.19139e-05	0.000250938
ENSECAG00000000878	0.398249	-2.41302	4.95737	-0.486755	0.626432	NA
ENSECAG00000000879	807.153	-1.28665	0.327476	-3.92901	8.52965e-05	0.000336235
ENSECAG00000000880	183.897	1.13586	0.365362	3.10886	0.00187812	0.0055274
ENSECAG00000000882	0	NA	NA	NA	NA	NA
ENSECAG00000000883	499.183	-0.343064	0.205029	-1.67325	0.094278	0.163794
ENSECAG00000000889	260.138	0.580702	0.218653	2.65582	0.00791157	0.0197103
ENSECAG00000000891	418.425	0.631386	0.270677	2.33261	0.0196684	0.0433857
ENSECAG00000000893	99.5665	4.13359	1.25343	3.29783	0.000974348	0.0030844
ENSECAG00000000895	286.958	-0.285481	0.389845	-0.732294	0.463989	0.57702
ENSECAG00000000896	7.50344	-5.9755	2.1976	-2.7191	0.00654593	0.0166826
ENSECAG00000000897	108.222	1.74172	0.453273	3.84254	0.000121767	0.000466605
ENSECAG00000000898	204.769	0.00413345	0.237856	0.017378	0.986135	0.991484
ENSECAG00000000901	1529.41	0.431351	0.254905	1.6922	0.0906071	0.158362
ENSECAG00000000903	52.2742	7.0375	1.44235	4.87918	1.0653e-06	6.09975e-06
ENSECAG00000000906	1334.73	-1.1652	0.241555	-4.82375	1.40887e-06	7.87542e-06
ENSECAG00000000909	154.94	0.399404	0.357778	1.11634	0.264275	0.374648
ENSECAG00000000910	2306.97	-2.49201	1.04198	-2.39161	0.0167746	0.0377492
ENSECAG00000000911	0	NA	NA	NA	NA	NA
ENSECAG00000000915	0	NA	NA	NA	NA	NA
ENSECAG00000000916	355.83	-0.30546	0.186089	-1.64148	0.100698	0.172782
ENSECAG00000000918	0.158436	0.0360791	4.99602	0.00722156	0.994238	NA
ENSECAG00000000922	1.43292	-0.156254	3.58717	-0.0435592	0.965256	NA
ENSECAG00000000924	0	NA	NA	NA	NA	NA
ENSECAG00000000925	53.2705	4.56301	0.789304	5.78105	7.42344e-09	5.96692e-08
ENSECAG00000000927	56.5472	1.15957	0.568319	2.04034	0.0413162	0.0822
ENSECAG00000000928	0.519562	0.288514	4.95371	0.0582419	0.953556	NA
ENSECAG00000000931	415.698	7.47483	0.682213	10.9567	6.16757e-28	4.0293e-26
ENSECAG00000000932	0.401403	0.152314	4.98364	0.0305628	0.975618	NA
ENSECAG00000000933	683.92	0.088508	0.185277	0.477705	0.63286	0.728381
ENSECAG00000000934	1026.17	1.52111	0.35642	4.26776	1.97445e-05	8.84625e-05
ENSECAG00000000938	0	NA	NA	NA	NA	NA
ENSECAG00000000939	503.846	1.1761	0.33824	3.47712	0.000506833	0.00170942
ENSECAG00000000940	559.05	1.40719	0.306826	4.58629	4.51189e-06	2.26358e-05
ENSECAG00000000941	0.67387	2.98508	4.56113	0.65446	0.512815	NA
ENSECAG00000000942	1026.52	3.9593	0.367832	10.7639	5.09848e-27	3.08614e-25
ENSECAG00000000943	5186.5	-1.40063	0.475643	-2.94471	0.00323259	0.0089289
ENSECAG00000000947	0.917341	2.86059	4.82159	0.593287	0.552989	NA
ENSECAG00000000949	0.904886	-2.46983	4.96229	-0.497719	0.618682	NA
ENSECAG00000000951	160.008	3.08233	2.45013	1.25803	0.208382	0.310489
ENSECAG00000000953	34046.6	4.18845	2.04345	2.04969	NA	NA
ENSECAG00000000954	18.5565	3.84509	1.10501	3.47968	0.000502022	0.00169474
ENSECAG00000000960	1.75208	-2.05594	4.83503	-0.425218	0.670678	NA
ENSECAG00000000962	41.8177	0.504564	0.461639	1.09298	0.274402	0.385723
ENSECAG00000000963	158.247	-0.192084	0.255262	-0.752497	0.451752	0.56593
ENSECAG00000000964	23.5462	1.74533	0.902415	1.93407	0.053105	0.101895
ENSECAG00000000965	963.823	0.172183	0.225243	0.764433	0.444609	0.559108
ENSECAG00000000966	0	NA	NA	NA	NA	NA
ENSECAG00000000967	0.238922	-0.435026	4.99742	-0.0870502	0.930632	NA
ENSECAG00000000968	220.585	-5.18628	1.31586	-3.94135	8.10232e-05	0.000320933
ENSECAG00000000971	651.296	-0.742581	0.294669	-2.52005	0.0117338	0.0277796
ENSECAG00000000972	0.762904	-1.91023	4.25045	-0.449417	0.653131	NA
ENSECAG00000000973	0.158825	-0.947834	4.99742	-0.189665	0.849572	NA
ENSECAG00000000974	1002.51	-1.32168	0.420454	-3.14346	0.00166966	0.0049791
ENSECAG00000000977	0.21557	-1.42931	4.99742	-0.286009	0.774871	NA
ENSECAG00000000980	0.147192	0.00144389	4.99661	0.000288975	0.999769	NA
ENSECAG00000000982	267.125	4.25254	0.964002	4.41134	1.02731e-05	4.85656e-05
ENSECAG00000000984	8.56781	-6.66143	4.45387	-1.49565	0.134745	0.219109
ENSECAG00000000985	0	NA	NA	NA	NA	NA
ENSECAG00000000987	1274.21	-0.760449	0.222081	-3.4242	0.000616609	0.00204342
ENSECAG00000000988	0	NA	NA	NA	NA	NA
ENSECAG00000000989	0	NA	NA	NA	NA	NA
ENSECAG00000000991	4.167	0.00738551	2.6995	0.00273588	0.997817	0.999367
ENSECAG00000000993	0.62904	-2.8912	4.90823	-0.589052	0.555826	NA
ENSECAG00000000999	0.147848	0	4.98875	0	1	NA
ENSECAG00000001002	0	NA	NA	NA	NA	NA
ENSECAG00000001004	42.4082	-0.862392	0.906104	-0.951757	0.34122	0.457283
ENSECAG00000001005	1.66708	-3.53595	2.63923	-1.33977	0.180322	NA
ENSECAG00000001007	0	NA	NA	NA	NA	NA
ENSECAG00000001010	0.147848	0	4.98875	0	1	NA
ENSECAG00000001013	333.311	0.0971802	0.223743	0.434339	0.664042	0.755079
ENSECAG00000001014	118.298	-8.73496	1.44845	-6.03057	1.63386e-09	1.46522e-08
ENSECAG00000001016	13.2916	-0.817835	1.14332	-0.715315	0.474414	0.586737
ENSECAG00000001018	60.3635	1.87323	0.456209	4.10608	4.02428e-05	0.000169497
ENSECAG00000001019	0	NA	NA	NA	NA	NA
ENSECAG00000001021	48.3278	1.99602	0.497887	4.00898	6.09803e-05	0.000247645
ENSECAG00000001022	23.6473	0.830593	1.23056	0.674969	0.499695	0.610067
ENSECAG00000001025	0.975491	0.672623	2.84475	0.236443	0.813089	NA
ENSECAG00000001031	20.4448	-4.41546	1.00878	-4.37703	1.20305e-05	5.61909e-05
ENSECAG00000001033	0.289854	0	4.98194	0	1	NA
ENSECAG00000001034	1.78707	-0.114654	3.12318	-0.0367107	0.970716	NA
ENSECAG00000001035	111.927	0.157635	0.301832	0.52226	0.601489	0.702424
ENSECAG00000001037	2980.2	-0.956974	0.386289	-2.47735	0.0132362	0.0308297
ENSECAG00000001039	203.886	0.543415	0.243146	2.23493	0.0254218	0.0541442
ENSECAG00000001041	28.9239	-0.603466	0.664981	-0.907494	0.364145	0.480025
ENSECAG00000001042	745.936	-0.0347629	0.213263	-0.163005	0.870515	0.915174
ENSECAG00000001043	705.822	-0.645676	0.190561	-3.3883	0.000703277	0.00230132
ENSECAG00000001048	48.7396	-0.368199	0.453144	-0.812542	0.416481	0.530897
ENSECAG00000001049	0.240645	-0.419769	4.99742	-0.0839972	0.933059	NA
ENSECAG00000001050	0	NA	NA	NA	NA	NA
ENSECAG00000001057	31.6845	-0.231037	0.49229	-0.469312	0.638847	0.733233
ENSECAG00000001058	41.6387	-0.0547839	0.562808	-0.0973403	0.922456	0.950293
ENSECAG00000001063	0	NA	NA	NA	NA	NA
ENSECAG00000001064	285.323	-1.66131	1.32397	-1.25479	0.209555	0.311956
ENSECAG00000001066	286.896	4.49175	0.72078	6.2318	4.61118e-10	4.52274e-09
ENSECAG00000001068	54.4093	-9.32997	1.83807	-5.07596	3.85548e-07	2.38138e-06
ENSECAG00000001069	0.723491	0	4.94162	0	1	NA
ENSECAG00000001070	0	NA	NA	NA	NA	NA
ENSECAG00000001072	415.879	0.20652	0.363864	0.567575	0.570323	0.674793
ENSECAG00000001073	0	NA	NA	NA	NA	NA
ENSECAG00000001074	138.223	5.21324	1.25196	4.16408	3.12613e-05	0.000134184
ENSECAG00000001075	430.155	-0.947932	0.272129	-3.48339	0.000495099	0.00167442
ENSECAG00000001076	4.73466	5.00281	2.07193	2.41456	0.0157542	0.0357905
ENSECAG00000001077	0	NA	NA	NA	NA	NA
ENSECAG00000001079	0	NA	NA	NA	NA	NA
ENSECAG00000001080	134.939	0.755603	1.0378	0.728082	0.466564	0.579541
ENSECAG00000001081	0.146539	0.815883	4.98998	0.163504	0.870122	NA
ENSECAG00000001082	0	NA	NA	NA	NA	NA
ENSECAG00000001085	0	NA	NA	NA	NA	NA
ENSECAG00000001086	27.3606	-0.83544	0.512965	-1.62865	0.103387	0.176457
ENSECAG00000001087	0.0732695	0.494818	4.99742	0.0990147	0.921127	NA
ENSECAG00000001088	112.46	0.0840365	0.314389	0.267301	0.789237	0.852965
ENSECAG00000001094	0	NA	NA	NA	NA	NA
ENSECAG00000001096	0	NA	NA	NA	NA	NA
ENSECAG00000001098	90.8512	-3.70277	0.499016	-7.42015	1.16988e-13	1.87155e-12
ENSECAG00000001100	100.474	-0.922863	0.455392	-2.02652	0.042711	0.0846571
ENSECAG00000001101	498.482	2.29748	0.369488	6.218	5.03542e-10	4.88938e-09
ENSECAG00000001106	0	NA	NA	NA	NA	NA
ENSECAG00000001110	1285.34	0.402038	0.241543	1.66446	0.0960205	0.166256
ENSECAG00000001114	0	NA	NA	NA	NA	NA
ENSECAG00000001117	276.948	-0.170841	0.349353	-0.489021	0.624827	0.721571
ENSECAG00000001119	874.578	1.207	0.247181	4.88307	1.04446e-06	6.00365e-06
ENSECAG00000001126	0	NA	NA	NA	NA	NA
ENSECAG00000001128	84.6991	5.27257	1.00742	5.23375	1.66108e-07	1.08615e-06
ENSECAG00000001129	1780.31	3.93481	0.816696	4.81795	1.45038e-06	8.06492e-06
ENSECAG00000001130	926.977	0.461945	0.272517	1.6951	0.090056	0.157599
ENSECAG00000001131	0	NA	NA	NA	NA	NA
ENSECAG00000001132	1.02189	-3.59695	4.88832	-0.735824	0.461838	NA
ENSECAG00000001137	0	NA	NA	NA	NA	NA
ENSECAG00000001138	12.7404	4.86601	1.32936	3.66042	0.000251804	0.000905053
ENSECAG00000001139	0	NA	NA	NA	NA	NA
ENSECAG00000001140	282.441	-0.450444	0.301495	-1.49404	0.135166	0.219624
ENSECAG00000001141	0.213915	-1.42862	4.99742	-0.285872	0.774976	NA
ENSECAG00000001142	0	NA	NA	NA	NA	NA
ENSECAG00000001155	1437.2	1.00629	0.417425	2.41071	0.0159217	0.0360632
ENSECAG00000001156	5.33455	2.89875	1.49825	1.93476	0.05302	0.101745
ENSECAG00000001159	51.9075	0.409912	1.44422	0.283828	0.776542	0.843486
ENSECAG00000001163	0	NA	NA	NA	NA	NA
ENSECAG00000001164	473.251	4.11323	0.670154	6.13775	8.3701e-10	7.86122e-09
ENSECAG00000001165	518.431	-11.9959	1.57737	-7.60499	2.84931e-14	4.89066e-13
ENSECAG00000001166	547.932	2.45348	0.332318	7.38293	1.5484e-13	2.436e-12
ENSECAG00000001167	2.75749	-0.42162	2.70053	-0.156125	0.875934	0.918802
ENSECAG00000001174	3.72869	-6.82212	2.44592	-2.78919	0.00528404	0.0138132
ENSECAG00000001177	1.86312	2.96935	3.27468	0.906758	0.364535	0.480324
ENSECAG00000001179	0	NA	NA	NA	NA	NA
ENSECAG00000001180	0	NA	NA	NA	NA	NA
ENSECAG00000001181	500.415	-0.604161	0.182304	-3.31403	0.000919604	0.00292906
ENSECAG00000001184	0	NA	NA	NA	NA	NA
ENSECAG00000001187	675.502	-0.168335	0.18306	-0.919563	0.357801	0.473175
ENSECAG00000001189	10.0177	3.93355	1.54359	2.54832	0.0108244	0.025908
ENSECAG00000001192	332.272	0.0916811	0.360869	0.254056	0.799452	0.860702
ENSECAG00000001196	0.817451	3.78239	4.45678	0.848682	0.396058	NA
ENSECAG00000001197	47.1738	-0.602389	1.01146	-0.595565	0.551466	0.657943
ENSECAG00000001199	0.55953	-0.728171	4.95008	-0.147103	0.883051	NA
ENSECAG00000001205	6.90649	-3.57959	2.22769	-1.60686	0.108084	0.183209
ENSECAG00000001207	0	NA	NA	NA	NA	NA
ENSECAG00000001208	0.158825	-0.947834	4.99742	-0.189665	0.849572	NA
ENSECAG00000001213	0	NA	NA	NA	NA	NA
ENSECAG00000001214	0	NA	NA	NA	NA	NA
ENSECAG00000001215	54.8578	-0.982867	0.403917	-2.43334	0.0149603	0.034256
ENSECAG00000001219	0	NA	NA	NA	NA	NA
ENSECAG00000001222	149.987	-0.0681965	0.280309	-0.243291	0.80778	0.866815
ENSECAG00000001223	1.62009	-1.85326	2.76712	-0.669743	0.503021	NA
ENSECAG00000001227	1.16518	-1.41715	4.0954	-0.346034	0.729317	NA
ENSECAG00000001230	8.28683	-1.98909	1.1986	-1.6595	0.0970143	0.167742
ENSECAG00000001231	0	NA	NA	NA	NA	NA
ENSECAG00000001232	0.151981	1.7815	4.95824	0.3593	0.719371	NA
ENSECAG00000001234	413.885	-0.613773	0.178421	-3.44003	0.000581649	0.00193622
ENSECAG00000001235	721.003	-0.468227	0.211088	-2.21816	0.026544	0.0562675
ENSECAG00000001241	0	NA	NA	NA	NA	NA
ENSECAG00000001243	0.141473	-0.947834	4.99742	-0.189665	0.849572	NA
ENSECAG00000001246	0	NA	NA	NA	NA	NA
ENSECAG00000001249	193.529	3.14241	0.387065	8.11856	4.71749e-16	9.88141e-15
ENSECAG00000001258	100.886	-1.07182	0.315736	-3.39466	0.00068713	0.00225446
ENSECAG00000001260	0	NA	NA	NA	NA	NA
ENSECAG00000001261	327	-12.3976	1.77879	-6.96967	3.17695e-12	4.24452e-11
ENSECAG00000001262	402.576	-0.407699	0.236502	-1.72387	0.0847311	0.149716
ENSECAG00000001263	0.0732695	0.494818	4.99742	0.0990147	0.921127	NA
ENSECAG00000001265	214.858	-0.427835	0.305824	-1.39896	0.161826	0.253901
ENSECAG00000001267	234.359	-10.8667	1.51363	-7.17922	7.01108e-13	1.00848e-11
ENSECAG00000001268	6.4315	-5.50116	1.99606	-2.756	0.00585123	0.0150963
ENSECAG00000001271	0.291377	-1.78957	4.98828	-0.358755	0.719778	NA
ENSECAG00000001274	0	NA	NA	NA	NA	NA
ENSECAG00000001276	0	NA	NA	NA	NA	NA
ENSECAG00000001279	7.82542	2.91601	1.49776	1.94691	0.0515455	0.0993352
ENSECAG00000001282	0	NA	NA	NA	NA	NA
ENSECAG00000001288	1.54213	-4.1875	4.57702	-0.914897	0.360246	NA
ENSECAG00000001290	11.4418	1.6543	1.06177	1.55806	0.11922	0.198388
ENSECAG00000001294	104.266	0.827103	0.387083	2.13676	0.0326178	0.0671369
ENSECAG00000001299	207.025	0.60856	0.305526	1.99184	0.0463882	0.0907157
ENSECAG00000001300	45.3093	2.52075	0.616385	4.08957	4.32175e-05	0.000181152
ENSECAG00000001307	3.19334	-0.163361	1.9132	-0.0853864	0.931954	0.956133
ENSECAG00000001308	107.08	0.3246	0.372817	0.87067	0.383934	0.499233
ENSECAG00000001312	16.621	-0.857341	1.01295	-0.846381	0.39734	0.512396
ENSECAG00000001316	289.884	0.894823	0.412708	2.16818	0.0301453	0.0628415
ENSECAG00000001317	1168.91	1.73466	0.400592	4.33023	1.48951e-05	6.8558e-05
ENSECAG00000001318	186.334	0.0702048	0.350336	0.200393	0.841174	0.893247
ENSECAG00000001324	2619.35	-7.19245	1.53271	-4.69264	2.69708e-06	1.42798e-05
ENSECAG00000001326	1738.36	4.53683	1.66028	2.73258	NA	NA
ENSECAG00000001330	0	NA	NA	NA	NA	NA
ENSECAG00000001331	0.143712	0	4.98812	0	1	NA
ENSECAG00000001333	8.81472	0.00532464	0.898272	0.00592765	0.99527	0.997616
ENSECAG00000001334	23.7246	0.468972	0.557533	0.841156	0.400261	0.515311
ENSECAG00000001335	0	NA	NA	NA	NA	NA
ENSECAG00000001342	330.776	-1.6052	0.382271	-4.19912	2.67956e-05	0.000116842
ENSECAG00000001343	0	NA	NA	NA	NA	NA
ENSECAG00000001347	0.297219	-1.81681	4.96467	-0.365948	0.714404	NA
ENSECAG00000001358	1498.68	0.200022	0.151541	1.31992	0.186861	0.284541
ENSECAG00000001359	475.989	0.0422107	0.152028	0.277651	0.78128	0.847148
ENSECAG00000001360	638.999	-1.63936	0.359306	-4.56257	5.0531e-06	2.51384e-05
ENSECAG00000001367	36.8287	6.27217	1.37685	4.55544	5.2275e-06	2.59277e-05
ENSECAG00000001370	6.99338	-1.83968	1.29556	-1.41999	0.155611	0.246234
ENSECAG00000001371	8.40911	-6.63499	2.53074	-2.62176	0.00874776	0.0214997
ENSECAG00000001372	17.2184	-0.683895	0.936668	-0.730135	0.465307	0.578368
ENSECAG00000001373	35.0669	4.28842	0.85412	5.02086	5.14405e-07	3.11627e-06
ENSECAG00000001379	24.1058	-0.224262	0.609216	-0.368116	0.712787	0.793829
ENSECAG00000001383	11.8275	-5.01747	1.71561	-2.9246	0.00344895	0.00945434
ENSECAG00000001385	603.582	0.0863621	0.197094	0.438176	0.661259	0.752491
ENSECAG00000001386	0	NA	NA	NA	NA	NA
ENSECAG00000001389	1658.26	-0.323781	0.116902	-2.76969	0.00561098	0.0145652
ENSECAG00000001394	0	NA	NA	NA	NA	NA
ENSECAG00000001399	659.975	-5.14398	1.18776	-4.33082	1.48557e-05	6.84192e-05
ENSECAG00000001400	172.927	0.0472453	0.305302	0.15475	0.877019	0.919425
ENSECAG00000001401	0.722125	-3.09783	4.90137	-0.632033	0.527365	NA
ENSECAG00000001407	439.571	6.76382	0.835352	8.09697	5.63458e-16	1.17526e-14
ENSECAG00000001409	62.2567	-0.506381	0.497912	-1.01701	0.309149	0.423449
ENSECAG00000001410	51.0362	-0.107043	0.421628	-0.25388	0.799589	0.860702
ENSECAG00000001411	476.745	-4.14102	0.312955	-13.232	5.73382e-40	1.07636e-37
ENSECAG00000001414	339.427	-0.00434932	0.20613	-0.0210999	0.983166	0.989835
ENSECAG00000001415	1590.74	5.09332	0.775177	6.57052	5.01385e-11	5.66302e-10
ENSECAG00000001418	0.810488	-1.17385	3.61989	-0.324277	0.745728	NA
ENSECAG00000001419	0	NA	NA	NA	NA	NA
ENSECAG00000001422	25.3815	3.06084	1.25187	2.44501	0.0144847	0.0333347
ENSECAG00000001424	0	NA	NA	NA	NA	NA
ENSECAG00000001426	1181.31	0.317905	0.147117	2.1609	0.0307034	0.0637923
ENSECAG00000001434	0	NA	NA	NA	NA	NA
ENSECAG00000001435	0	NA	NA	NA	NA	NA
ENSECAG00000001436	9.77339	-0.91825	0.819847	-1.12003	0.262703	0.372954
ENSECAG00000001439	782.887	0.777615	0.304563	2.55322	0.0106733	0.0255877
ENSECAG00000001440	222.475	-0.112387	0.284029	-0.395687	0.692336	0.777691
ENSECAG00000001441	2437.87	-1.47611	0.232433	-6.35069	2.14346e-10	2.23698e-09
ENSECAG00000001442	24.7082	-0.914649	0.664988	-1.37544	0.168996	0.262211
ENSECAG00000001443	179.942	-6.20975	0.886831	-7.00219	2.51997e-12	3.38814e-11
ENSECAG00000001444	181.216	2.67334	0.476039	5.61579	1.95666e-08	1.48426e-07
ENSECAG00000001445	510.439	-1.63966	0.301687	-5.43498	5.48019e-08	3.88114e-07
ENSECAG00000001454	4.4785	5.02029	2.56156	1.95986	0.0500122	0.0968126
ENSECAG00000001455	2.88829	-2.97689	2.90694	-1.02406	0.305807	0.419996
ENSECAG00000001463	72.9732	-0.191149	0.40724	-0.469376	0.638801	0.733233
ENSECAG00000001464	0.151981	1.7815	4.95824	0.3593	0.719371	NA
ENSECAG00000001466	3.37856	3.86383	2.25165	1.716	0.0861614	0.151791
ENSECAG00000001467	0.440857	0	4.94973	0	1	NA
ENSECAG00000001468	984.295	-1.06006	0.246387	-4.30241	1.68947e-05	7.69217e-05
ENSECAG00000001472	677.319	-2.82209	0.247849	-11.3863	4.89149e-30	4.03004e-28
ENSECAG00000001476	2.43966	-4.85145	4.86994	-0.996203	0.319152	0.434142
ENSECAG00000001478	0	NA	NA	NA	NA	NA
ENSECAG00000001481	555.694	-4.36651	1.77271	-2.46318	0.0137709	0.0318823
ENSECAG00000001488	1.84409	-0.0268837	1.85758	-0.0144725	0.988453	0.993006
ENSECAG00000001490	0	NA	NA	NA	NA	NA
ENSECAG00000001491	973.747	0.894155	0.566078	1.57956	0.114207	0.191716
ENSECAG00000001492	0	NA	NA	NA	NA	NA
ENSECAG00000001493	5.18031	0.395218	1.18494	0.333534	0.738731	0.814332
ENSECAG00000001495	568.982	0.282924	0.309965	0.91276	0.361369	0.477085
ENSECAG00000001496	238.422	0.661814	0.233275	2.83706	0.00455308	0.0121116
ENSECAG00000001499	0	NA	NA	NA	NA	NA
ENSECAG00000001502	0	NA	NA	NA	NA	NA
ENSECAG00000001503	0	NA	NA	NA	NA	NA
ENSECAG00000001508	0.15571	-0.947834	4.99742	-0.189665	0.849572	NA
ENSECAG00000001509	17.0002	1.67756	1.10862	1.51319	0.130232	0.21329
ENSECAG00000001514	926.629	-2.29486	1.05526	-2.17469	0.0296534	0.0619468
ENSECAG00000001515	191.72	-0.208367	0.264589	-0.787512	0.430982	0.545393
ENSECAG00000001516	1.29005	-3.93351	4.88175	-0.805758	0.420382	NA
ENSECAG00000001521	0	NA	NA	NA	NA	NA
ENSECAG00000001528	0	NA	NA	NA	NA	NA
ENSECAG00000001531	0	NA	NA	NA	NA	NA
ENSECAG00000001532	50.1093	0.869363	0.464579	1.87129	0.0613047	0.114566
ENSECAG00000001533	139.015	0.0371571	0.289848	0.128195	0.897994	0.933038
ENSECAG00000001538	0	NA	NA	NA	NA	NA
ENSECAG00000001540	0.932648	-3.46113	4.89145	-0.707588	0.479201	NA
ENSECAG00000001545	417.243	-1.70366	0.472029	-3.60923	0.000307102	0.00108462
ENSECAG00000001546	1193.59	-0.683668	0.283187	-2.41419	0.0157702	0.0357985
ENSECAG00000001554	10.8162	2.24205	1.25647	1.78441	0.0743577	0.134457
ENSECAG00000001555	2029.46	-10.8662	2.21901	-4.89684	9.73884e-07	5.62849e-06
ENSECAG00000001560	112.944	-0.69774	0.303863	-2.29623	0.0216628	0.0472163
ENSECAG00000001567	0	NA	NA	NA	NA	NA
ENSECAG00000001568	54.2858	-0.0305749	0.444884	-0.0687256	0.945208	0.964392
ENSECAG00000001570	0	NA	NA	NA	NA	NA
ENSECAG00000001573	21.2084	3.7899	1.13994	3.32464	0.000885328	0.00283022
ENSECAG00000001578	0	NA	NA	NA	NA	NA
ENSECAG00000001580	212.669	0.677474	0.310537	2.18162	0.0291376	0.0610328
ENSECAG00000001581	1900.7	-0.0169887	0.195239	-0.0870148	0.93066	0.9552
ENSECAG00000001582	278.079	-0.57217	0.238462	-2.39941	0.0164214	0.037047
ENSECAG00000001583	205.716	1.6036	0.276309	5.80365	6.4886e-09	5.26688e-08
ENSECAG00000001584	0.750138	-1.51984	4.64811	-0.326981	0.743682	NA
ENSECAG00000001587	1.54697	3.19487	2.33975	1.36548	0.172104	NA
ENSECAG00000001591	0	NA	NA	NA	NA	NA
ENSECAG00000001596	1427.39	-0.0567281	0.17247	-0.328915	0.74222	0.817098
ENSECAG00000001597	0.0724635	0	4.99742	0	1	NA
ENSECAG00000001598	911.063	-5.41656	0.893618	-6.06138	1.34958e-09	1.22561e-08
ENSECAG00000001599	11505.9	-0.698102	0.189876	-3.67663	0.000236335	0.000854215
ENSECAG00000001600	0	NA	NA	NA	NA	NA
ENSECAG00000001603	53.2885	-0.924089	1.46757	-0.629674	0.528908	0.636509
ENSECAG00000001604	0	NA	NA	NA	NA	NA
ENSECAG00000001605	0.141473	-0.947834	4.99742	-0.189665	0.849572	NA
ENSECAG00000001608	53.7804	1.2499	0.609232	2.0516	0.040209	0.0801478
ENSECAG00000001609	17.8468	-7.7105	1.90764	-4.04189	5.30211e-05	0.000218478
ENSECAG00000001612	4.28995	-4.93857	2.69992	-1.82915	0.0673767	0.123755
ENSECAG00000001621	0	NA	NA	NA	NA	NA
ENSECAG00000001625	81.7754	0.148002	0.431362	0.343105	0.73152	0.808981
ENSECAG00000001626	268.039	-0.436966	0.203078	-2.15172	0.0314196	0.065068
ENSECAG00000001627	846.263	-0.0478033	0.180126	-0.265389	0.79071	0.854172
ENSECAG00000001633	72.838	1.41708	1.62277	0.873248	0.382528	0.498015
ENSECAG00000001634	355.776	0.486753	0.267299	1.821	0.0686065	0.125662
ENSECAG00000001639	0	NA	NA	NA	NA	NA
ENSECAG00000001640	0	NA	NA	NA	NA	NA
ENSECAG00000001641	1.23998	0.722791	2.48695	0.290633	0.771332	NA
ENSECAG00000001643	0	NA	NA	NA	NA	NA
ENSECAG00000001645	243.71	0.394798	0.268729	1.46913	0.141798	0.228349
ENSECAG00000001648	675.254	-0.114932	0.360955	-0.318412	0.750173	0.82292
ENSECAG00000001649	23.3797	7.14724	2.28548	3.12724	0.00176456	0.00522844
ENSECAG00000001650	2093.98	-0.263706	0.24787	-1.06389	0.287379	0.400285
ENSECAG00000001651	1206.32	0.373249	0.241147	1.54781	0.121669	0.201649
ENSECAG00000001652	5021.77	-5.44276	0.462469	-11.7689	5.64523e-32	5.26533e-30
ENSECAG00000001653	631.83	-0.866706	0.462947	-1.87215	0.0611859	0.114428
ENSECAG00000001660	0	NA	NA	NA	NA	NA
ENSECAG00000001661	0.658836	0.19849	3.5595	0.0557636	0.95553	NA
ENSECAG00000001664	0	NA	NA	NA	NA	NA
ENSECAG00000001667	65.2474	0.0767606	0.665776	0.115295	0.908211	0.939901
ENSECAG00000001669	62.3777	-0.610216	1.75798	-0.347113	0.728507	0.806371
ENSECAG00000001674	63.7047	0.637892	0.451661	1.41232	0.157855	0.249067
ENSECAG00000001675	1.27164	6.48209	4.76006	1.36177	0.173272	NA
ENSECAG00000001686	0	NA	NA	NA	NA	NA
ENSECAG00000001687	0	NA	NA	NA	NA	NA
ENSECAG00000001688	309.94	8.12525	0.75855	10.7116	8.98348e-27	5.329e-25
ENSECAG00000001690	0	NA	NA	NA	NA	NA
ENSECAG00000001697	202.219	1.16487	0.455114	2.55951	0.0104821	0.0251945
ENSECAG00000001700	979.228	-0.2058	0.245364	-0.838754	0.401607	0.516776
ENSECAG00000001701	0	NA	NA	NA	NA	NA
ENSECAG00000001708	0	NA	NA	NA	NA	NA
ENSECAG00000001712	0.143712	0	4.98812	0	1	NA
ENSECAG00000001714	0	NA	NA	NA	NA	NA
ENSECAG00000001716	1078.33	3.56957	0.585076	6.10104	1.05384e-09	9.70707e-09
ENSECAG00000001719	0	NA	NA	NA	NA	NA
ENSECAG00000001721	0	NA	NA	NA	NA	NA
ENSECAG00000001722	588.449	-0.302303	0.280833	-1.07645	0.281727	0.394113
ENSECAG00000001723	0	NA	NA	NA	NA	NA
ENSECAG00000001726	0	NA	NA	NA	NA	NA
ENSECAG00000001734	1.70137	1.40935	2.45756	0.573475	0.566323	NA
ENSECAG00000001736	0	NA	NA	NA	NA	NA
ENSECAG00000001740	16.927	-4.14938	1.18143	-3.51217	0.000444464	0.00151666
ENSECAG00000001741	8.32444	3.36601	1.28008	2.62954	0.00855003	0.0210661
ENSECAG00000001747	0	NA	NA	NA	NA	NA
ENSECAG00000001752	0.15571	-0.947834	4.99742	-0.189665	0.849572	NA
ENSECAG00000001755	0.151981	1.7815	4.95824	0.3593	0.719371	NA
ENSECAG00000001756	265.58	0.33943	0.297275	1.1418	0.253535	0.362647
ENSECAG00000001757	353.139	-0.207083	0.206775	-1.00149	0.316591	0.431158
ENSECAG00000001762	0	NA	NA	NA	NA	NA
ENSECAG00000001763	0	NA	NA	NA	NA	NA
ENSECAG00000001765	0	NA	NA	NA	NA	NA
ENSECAG00000001767	424.106	-0.29439	0.213929	-1.37611	0.168787	0.261933
ENSECAG00000001770	0	NA	NA	NA	NA	NA
ENSECAG00000001774	415.406	-0.16214	0.33084	-0.490086	0.624073	0.721098
ENSECAG00000001775	134.263	0.723227	0.71517	1.01127	0.311889	0.426244
ENSECAG00000001777	0	NA	NA	NA	NA	NA
ENSECAG00000001783	0	NA	NA	NA	NA	NA
ENSECAG00000001784	3.92742	5.82795	4.69946	1.24013	0.214926	0.318195
ENSECAG00000001791	0	NA	NA	NA	NA	NA
ENSECAG00000001795	0	NA	NA	NA	NA	NA
ENSECAG00000001801	2.0581	0.308116	1.95558	0.157557	0.874806	0.918323
ENSECAG00000001802	0.230412	-1.43095	4.99742	-0.286339	0.774619	NA
ENSECAG00000001804	0	NA	NA	NA	NA	NA
ENSECAG00000001807	85.3786	-0.0488144	0.35181	-0.138752	0.889646	0.927549
ENSECAG00000001815	189.226	-0.420183	0.284459	-1.47713	0.139642	0.225609
ENSECAG00000001830	236.567	0.144212	0.281026	0.513161	0.607839	0.7075
ENSECAG00000001832	3.54702	-2.03493	1.69503	-1.20053	0.229934	0.33582
ENSECAG00000001834	12.8095	1.2694	0.982262	1.29233	0.196244	0.296123
ENSECAG00000001845	38.1426	-2.90465	0.899838	-3.22797	0.00124671	0.00383504
ENSECAG00000001851	0	NA	NA	NA	NA	NA
ENSECAG00000001853	487.562	-1.35519	0.218775	-6.19442	5.85007e-10	5.62259e-09
ENSECAG00000001854	294.03	4.04026	0.568345	7.10881	1.17044e-12	1.64371e-11
ENSECAG00000001856	204.502	0.378395	0.388282	0.974535	0.329791	0.445387
ENSECAG00000001863	24.9687	0.753635	0.779117	0.967294	0.333397	0.44948
ENSECAG00000001869	621.479	0.574538	0.211568	2.71562	0.00661524	0.0168332
ENSECAG00000001870	562.758	1.22409	0.388402	3.15162	0.00162369	0.00485372
ENSECAG00000001871	0.141473	-0.947834	4.99742	-0.189665	0.849572	NA
ENSECAG00000001890	0	NA	NA	NA	NA	NA
ENSECAG00000001891	2.03814	3.05888	2.35199	1.30055	0.193413	0.292731
ENSECAG00000001892	769.216	-0.274058	0.183154	-1.49633	0.134568	0.218941
ENSECAG00000001895	0	NA	NA	NA	NA	NA
ENSECAG00000001897	0.498894	0.287432	4.97548	0.0577696	0.953932	NA
ENSECAG00000001898	432.158	0.924345	0.228507	4.04516	5.22885e-05	0.000215939
ENSECAG00000001899	1855.17	-0.220543	0.243212	-0.906794	0.364516	0.480324
ENSECAG00000001900	479.871	0.873617	0.493258	1.77112	0.0765412	0.137622
ENSECAG00000001903	178.475	-0.121371	0.314176	-0.386316	0.699263	0.783426
ENSECAG00000001908	0	NA	NA	NA	NA	NA
ENSECAG00000001911	7354.79	-1.82985	0.328197	-5.57546	2.46875e-08	1.84441e-07
ENSECAG00000001914	0	NA	NA	NA	NA	NA
ENSECAG00000001923	1.12818	-0.283151	2.96126	-0.0956182	0.923824	NA
ENSECAG00000001926	393.147	1.21039	0.237411	5.09829	3.42744e-07	2.13477e-06
ENSECAG00000001927	2.04276	4.96741	2.24767	2.21002	0.0271035	0.0572407
ENSECAG00000001930	0	NA	NA	NA	NA	NA
ENSECAG00000001935	0	NA	NA	NA	NA	NA
ENSECAG00000001942	0.297114	-1.81645	4.96468	-0.365875	0.714458	NA
ENSECAG00000001945	0	NA	NA	NA	NA	NA
ENSECAG00000001949	0.219863	0	4.98427	0	1	NA
ENSECAG00000001958	50.2039	3.06543	0.6468	4.73939	2.14366e-06	1.15476e-05
ENSECAG00000001963	2505.81	5.25052	0.954066	5.50331	3.7272e-08	2.71352e-07
ENSECAG00000001964	1104.87	-0.285855	0.244519	-1.16905	0.242383	0.350175
ENSECAG00000001965	0.147848	0	4.98875	0	1	NA
ENSECAG00000001985	57.2627	0.640703	0.50124	1.27824	0.201166	0.302014
ENSECAG00000001988	4.12174	2.10819	2.14401	0.983293	0.325463	0.441109
ENSECAG00000001989	920.043	0.70881	0.293976	2.41112	0.0159038	0.036041
ENSECAG00000001990	0	NA	NA	NA	NA	NA
ENSECAG00000001995	0	NA	NA	NA	NA	NA
ENSECAG00000001996	513.176	-1.5886	0.286922	-5.53669	3.08245e-08	2.26862e-07
ENSECAG00000001999	586.193	-1.15546	0.411466	-2.80814	0.00498279	0.0131275
ENSECAG00000002009	21.6876	-0.727837	0.631449	-1.15265	0.249056	0.357316
ENSECAG00000002016	649.267	-0.220769	0.187817	-1.17544	0.239818	0.347382
ENSECAG00000002017	341.608	1.75419	0.711541	2.46533	0.0136886	0.031729
ENSECAG00000002018	647.096	0.435818	0.171274	2.54456	0.0109416	0.0261308
ENSECAG00000002021	78.6185	-1.46253	0.632994	-2.31049	0.0208609	0.0456967
ENSECAG00000002023	0	NA	NA	NA	NA	NA
ENSECAG00000002026	0	NA	NA	NA	NA	NA
ENSECAG00000002027	0.670125	2.4976	4.37304	0.571135	0.567908	NA
ENSECAG00000002041	0	NA	NA	NA	NA	NA
ENSECAG00000002048	750.423	-0.166999	0.170506	-0.979429	0.327368	0.443043
ENSECAG00000002049	1.2067	-4.24662	4.88425	-0.86945	0.384601	NA
ENSECAG00000002053	0	NA	NA	NA	NA	NA
ENSECAG00000002057	0	NA	NA	NA	NA	NA
ENSECAG00000002060	0	NA	NA	NA	NA	NA
ENSECAG00000002061	42.7544	1.97184	0.769506	2.56247	0.0103931	0.0250129
ENSECAG00000002063	19.8468	0.0513641	0.878029	0.0584993	0.953351	0.969792
ENSECAG00000002065	0	NA	NA	NA	NA	NA
ENSECAG00000002072	520.888	0.27396	0.196503	1.39417	0.163265	0.255403
ENSECAG00000002073	0	NA	NA	NA	NA	NA
ENSECAG00000002074	2.1864	-3.95845	2.96308	-1.33592	0.181574	0.277918
ENSECAG00000002075	6.41436	-0.271703	1.22196	-0.222351	0.824041	0.879752
ENSECAG00000002083	1117.9	1.02398	0.407871	2.51055	0.0120542	0.0284384
ENSECAG00000002086	324.473	0.544273	0.191246	2.84593	0.00442825	0.011822
ENSECAG00000002087	2337.19	1.26301	0.200355	6.30385	2.90338e-10	2.9471e-09
ENSECAG00000002088	507.521	-1.50546	0.225948	-6.66286	2.68548e-11	3.14827e-10
ENSECAG00000002091	92.7588	-0.0903617	0.483795	-0.186777	0.851836	0.901629
ENSECAG00000002100	4.06467	-2.32718	1.97474	-1.17848	0.238606	0.345931
ENSECAG00000002105	0	NA	NA	NA	NA	NA
ENSECAG00000002110	0	NA	NA	NA	NA	NA
ENSECAG00000002111	4.36133	-0.328523	1.35559	-0.242347	0.808511	0.867224
ENSECAG00000002113	159.011	-0.0131318	0.430939	-0.0304724	0.97569	0.984654
ENSECAG00000002115	1472.87	-0.730259	0.174179	-4.19258	2.75801e-05	0.000119972
ENSECAG00000002116	135.066	0.508363	0.295109	1.72263	0.0849559	0.150023
ENSECAG00000002117	0.0732695	0.494818	4.99742	0.0990147	0.921127	NA
ENSECAG00000002118	0	NA	NA	NA	NA	NA
ENSECAG00000002125	0	NA	NA	NA	NA	NA
ENSECAG00000002127	0	NA	NA	NA	NA	NA
ENSECAG00000002132	0.151981	1.7815	4.95824	0.3593	0.719371	NA
ENSECAG00000002133	67.722	-1.72714	0.601939	-2.8693	0.00411386	0.0110523
ENSECAG00000002139	0.817434	-3.64523	4.89855	-0.744144	0.456789	NA
ENSECAG00000002141	0	NA	NA	NA	NA	NA
ENSECAG00000002142	1463.08	4.85685	1.05952	4.58402	4.56131e-06	2.28605e-05
ENSECAG00000002143	0	NA	NA	NA	NA	NA
ENSECAG00000002144	0.0732695	0.494818	4.99742	0.0990147	0.921127	NA
ENSECAG00000002145	435.362	3.20842	0.412075	7.78599	6.9167e-15	1.2935e-13
ENSECAG00000002152	0.371937	1.22866	4.95479	0.247973	0.804155	NA
ENSECAG00000002155	740.417	0.533523	0.224144	2.38027	0.0172999	0.038749
ENSECAG00000002156	0.670079	-2.33978	4.39014	-0.532963	0.594059	NA
ENSECAG00000002157	0.750471	-0.976758	4.87262	-0.200459	0.841122	NA
ENSECAG00000002165	0.948782	-1.77449	4.15644	-0.426925	0.669434	NA
ENSECAG00000002169	0	NA	NA	NA	NA	NA
ENSECAG00000002171	3.2232	0.591998	1.40781	0.42051	0.674113	0.762438
ENSECAG00000002173	1278.62	0.301872	0.263307	1.14646	0.251603	0.360197
ENSECAG00000002184	28.6836	-0.293359	0.910076	-0.322346	0.747191	0.821107
ENSECAG00000002185	2.53919	-4.90832	4.06711	-1.20683	0.227496	0.332916
ENSECAG00000002186	82.2177	0.0507878	0.628605	0.0807944	0.935605	0.958419
ENSECAG00000002187	210.676	-0.495548	0.298021	-1.6628	0.0963534	0.166696
ENSECAG00000002188	1.03221	0.345653	2.73146	0.126545	0.8993	NA
ENSECAG00000002189	0	NA	NA	NA	NA	NA
ENSECAG00000002193	243.871	-0.341589	0.304712	-1.12102	0.262277	0.372493
ENSECAG00000002195	0	NA	NA	NA	NA	NA
ENSECAG00000002196	1.20503	-1.84652	3.68136	-0.501586	0.615959	NA
ENSECAG00000002197	17.0751	-0.279941	0.94674	-0.29569	0.767467	0.836201
ENSECAG00000002199	899.595	0.196238	0.351233	0.558711	0.576359	0.679415
ENSECAG00000002201	12432.6	-0.375725	0.167153	-2.24779	0.0245898	0.0525834
ENSECAG00000002206	19.8374	-3.9996	1.19662	-3.34241	0.000830552	0.0026695
ENSECAG00000002207	0	NA	NA	NA	NA	NA
ENSECAG00000002211	332.503	1.13799	1.11377	1.02174	0.306902	0.421071
ENSECAG00000002212	216.467	1.95925	0.277154	7.06918	1.55857e-12	2.1703e-11
ENSECAG00000002222	208.706	-0.621842	0.257066	-2.419	0.0155631	0.0354098
ENSECAG00000002223	684.343	-12.9817	4.85666	-2.67297	NA	NA
ENSECAG00000002225	596.015	3.99298	0.46507	8.58576	9.02372e-18	2.2605e-16
ENSECAG00000002226	6.70722	0.86071	1.16765	0.737127	0.461045	0.574514
ENSECAG00000002228	0	NA	NA	NA	NA	NA
ENSECAG00000002231	0	NA	NA	NA	NA	NA
ENSECAG00000002233	2601.39	0.277283	0.309941	0.894633	0.370983	0.486788
ENSECAG00000002234	0.317651	-1.90071	4.95863	-0.383313	0.701487	NA
ENSECAG00000002235	290.171	-0.553529	0.276608	-2.00113	0.0453784	0.0889689
ENSECAG00000002236	0	NA	NA	NA	NA	NA
ENSECAG00000002238	100.327	-0.774661	0.444971	-1.74092	0.0816968	0.144973
ENSECAG00000002246	0	NA	NA	NA	NA	NA
ENSECAG00000002249	0	NA	NA	NA	NA	NA
ENSECAG00000002250	259.154	-1.05978	0.394809	-2.68429	0.00726846	0.0183038
ENSECAG00000002251	765.864	3.89801	2.48781	1.56684	NA	NA
ENSECAG00000002252	0	NA	NA	NA	NA	NA
ENSECAG00000002256	4217.21	-17.3315	1.65339	-10.4824	1.04106e-25	5.63465e-24
ENSECAG00000002257	0.759294	-3.16593	4.89932	-0.646197	0.518152	NA
ENSECAG00000002259	0	NA	NA	NA	NA	NA
ENSECAG00000002260	0.15571	-0.947834	4.99742	-0.189665	0.849572	NA
ENSECAG00000002263	664.121	-1.75168	0.194235	-9.01835	1.90947e-19	5.82663e-18
ENSECAG00000002264	0.796787	-2.00958	4.26121	-0.471599	0.637213	NA
ENSECAG00000002265	229.567	-0.176135	0.244232	-0.721179	0.470799	0.583678
ENSECAG00000002267	723.355	-0.623157	0.176391	-3.53282	0.000411153	0.00141209
ENSECAG00000002280	822.063	-0.837868	0.287015	-2.91925	0.00350879	0.00960061
ENSECAG00000002281	683.654	-0.560366	0.170007	-3.29613	0.000980281	0.00310234
ENSECAG00000002284	310.007	1.20458	0.315342	3.81992	0.000133495	0.000505809
ENSECAG00000002291	0	NA	NA	NA	NA	NA
ENSECAG00000002297	3.21341	-0.717919	4.65312	-0.154288	0.877383	0.919539
ENSECAG00000002300	0	NA	NA	NA	NA	NA
ENSECAG00000002306	593.36	-0.984788	0.318079	-3.09605	0.0019612	0.00574909
ENSECAG00000002308	1.37563	0.426428	3.64644	0.116944	0.906905	NA
ENSECAG00000002313	51.7186	5.60322	0.85237	6.57369	4.9083e-11	5.55226e-10
ENSECAG00000002317	138.571	-0.174137	0.40266	-0.432467	0.665402	0.756131
ENSECAG00000002318	0	NA	NA	NA	NA	NA
ENSECAG00000002320	269.442	-1.02736	0.283001	-3.63023	0.000283168	0.00100722
ENSECAG00000002321	1066.18	-0.0582702	0.209831	-0.277701	0.781242	0.847148
ENSECAG00000002323	57.8483	0.544844	0.427722	1.27383	0.202724	0.303943
ENSECAG00000002332	0	NA	NA	NA	NA	NA
ENSECAG00000002338	0.615825	-2.86245	4.90928	-0.583069	0.559847	NA
ENSECAG00000002346	53.848	-9.3135	1.85362	-5.0245	5.04748e-07	3.05901e-06
ENSECAG00000002347	0	NA	NA	NA	NA	NA
ENSECAG00000002350	2404	-0.651838	0.318937	-2.04379	0.0409747	0.0815425
ENSECAG00000002358	0.387682	1.22382	4.91193	0.249152	0.803243	NA
ENSECAG00000002359	0	NA	NA	NA	NA	NA
ENSECAG00000002361	0	NA	NA	NA	NA	NA
ENSECAG00000002362	177.398	-1.25778	0.35318	-3.5613	0.000369027	0.00127841
ENSECAG00000002364	0	NA	NA	NA	NA	NA
ENSECAG00000002366	3.41061	0.637546	3.31213	0.192488	0.84736	0.898302
ENSECAG00000002370	0	NA	NA	NA	NA	NA
ENSECAG00000002373	3.44183	-0.496812	1.44554	-0.343686	0.731083	0.808619
ENSECAG00000002374	85.2686	-9.05427	1.70921	-5.29734	1.17501e-07	7.87055e-07
ENSECAG00000002376	0.246407	0.386982	4.98295	0.0776612	0.938098	NA
ENSECAG00000002377	167.979	0.206704	0.368864	0.56038	0.57522	0.678533
ENSECAG00000002378	60.3603	-0.123707	0.386085	-0.320414	0.748655	0.821924
ENSECAG00000002379	281.717	1.04377	0.283416	3.68283	0.000230661	0.000835744
ENSECAG00000002380	324.93	0.202981	0.190098	1.06777	0.285625	0.39844
ENSECAG00000002389	144.325	3.82534	0.988557	3.86962	0.000109005	0.000421744
ENSECAG00000002390	92.3617	-3.8163	0.63706	-5.99049	2.09209e-09	1.8402e-08
ENSECAG00000002394	0	NA	NA	NA	NA	NA
ENSECAG00000002399	0	NA	NA	NA	NA	NA
ENSECAG00000002400	1318.76	-2.99875	0.270713	-11.0772	1.61803e-28	1.14263e-26
ENSECAG00000002401	16.8475	0.260583	0.80054	0.325508	0.744796	0.819447
ENSECAG00000002402	614.895	-1.53597	0.383382	-4.00636	6.16609e-05	0.000250118
ENSECAG00000002408	167.624	-0.435734	0.305546	-1.42608	0.153844	0.244012
ENSECAG00000002410	20.1971	1.61343	0.701357	2.30044	0.0214231	0.0467556
ENSECAG00000002411	0.292767	0	4.98187	0	1	NA
ENSECAG00000002413	2.93552	-4.13252	2.2749	-1.81657	0.0692827	0.126753
ENSECAG00000002414	70.8876	1.33554	0.401894	3.32312	0.000890177	0.0028445
ENSECAG00000002415	0.520331	0.158212	4.79209	0.0330152	0.973662	NA
ENSECAG00000002417	1.22771	-0.059438	3.85712	-0.0154099	0.987705	NA
ENSECAG00000002421	0	NA	NA	NA	NA	NA
ENSECAG00000002425	79.0225	-2.95507	0.55478	-5.32656	1.00091e-07	6.77787e-07
ENSECAG00000002428	320.849	-0.315722	0.185097	-1.70571	0.0880617	0.154624
ENSECAG00000002429	121.797	0.422773	0.783292	0.539739	0.589377	0.691055
ENSECAG00000002430	202.389	7.30902	0.740086	9.8759	5.29536e-23	2.26966e-21
ENSECAG00000002437	751.96	1.02939	0.399449	2.57703	0.0099652	0.0241083
ENSECAG00000002438	0.420329	-2.31044	4.93675	-0.468009	0.639778	NA
ENSECAG00000002448	0	NA	NA	NA	NA	NA
ENSECAG00000002451	0	NA	NA	NA	NA	NA
ENSECAG00000002455	70.237	1.46155	0.520616	2.80735	0.00499514	0.0131523
ENSECAG00000002456	163.476	0.455212	0.31897	1.42713	0.153542	0.243611
ENSECAG00000002457	0	NA	NA	NA	NA	NA
ENSECAG00000002458	1.68386	1.86016	2.28596	0.813734	0.415798	NA
ENSECAG00000002463	0	NA	NA	NA	NA	NA
ENSECAG00000002472	129.179	3.71876	0.383265	9.70286	2.93164e-22	1.19769e-20
ENSECAG00000002478	0	NA	NA	NA	NA	NA
ENSECAG00000002481	4.4312	-1.53617	1.51285	-1.01542	0.309907	0.424171
ENSECAG00000002490	183.184	-2.16857	0.483261	-4.48736	7.21106e-06	3.50237e-05
ENSECAG00000002491	316.978	0.56338	0.328431	1.71537	0.0862773	0.151939
ENSECAG00000002496	105.176	-0.0764662	0.358188	-0.21348	0.830952	0.885081
ENSECAG00000002502	0	NA	NA	NA	NA	NA
ENSECAG00000002508	125.863	-7.34579	0.941221	-7.80454	5.97191e-15	1.12533e-13
ENSECAG00000002509	0	NA	NA	NA	NA	NA
ENSECAG00000002513	238.952	0.0994377	0.447302	0.222305	0.824076	0.879752
ENSECAG00000002514	0	NA	NA	NA	NA	NA
ENSECAG00000002515	0	NA	NA	NA	NA	NA
ENSECAG00000002519	0.301456	2.39145	4.89997	0.488054	0.625511	NA
ENSECAG00000002520	246.242	0.384355	0.471521	0.815139	0.414993	0.529542
ENSECAG00000002521	1131.46	0.604994	0.217868	2.77688	0.00548832	0.0142868
ENSECAG00000002522	602.772	-1.53483	0.345692	-4.43986	9.00169e-06	4.29797e-05
ENSECAG00000002523	109.349	-9.21692	1.24093	-7.42743	1.10729e-13	1.78104e-12
ENSECAG00000002537	0	NA	NA	NA	NA	NA
ENSECAG00000002538	0.158825	-0.947834	4.99742	-0.189665	0.849572	NA
ENSECAG00000002539	0	NA	NA	NA	NA	NA
ENSECAG00000002540	0	NA	NA	NA	NA	NA
ENSECAG00000002541	948.831	-0.560833	0.229632	-2.44231	0.0145937	0.0335333
ENSECAG00000002542	0.600936	-2.82944	4.91049	-0.576203	0.564478	NA
ENSECAG00000002544	4535.73	-0.503351	0.125157	-4.02176	5.7766e-05	0.000235738
ENSECAG00000002548	19.6514	1.70148	1.26835	1.34149	0.179761	0.275711
ENSECAG00000002550	180.87	-0.287714	0.285093	-1.00919	0.312882	0.427141
ENSECAG00000002551	4.95942	-3.3064	1.9949	-1.65743	0.0974329	0.168309
ENSECAG00000002552	0	NA	NA	NA	NA	NA
ENSECAG00000002556	243.235	0.782588	0.267292	2.92784	0.00341326	0.0093721
ENSECAG00000002562	65.2384	-2.91527	1.12138	-2.59971	0.00933038	0.0227261
ENSECAG00000002566	0	NA	NA	NA	NA	NA
ENSECAG00000002569	143.032	-2.59571	0.874957	-2.96668	0.00301037	0.00838224
ENSECAG00000002570	97.8813	2.99642	0.75817	3.95218	7.74438e-05	0.000307907
ENSECAG00000002574	0	NA	NA	NA	NA	NA
ENSECAG00000002578	1076.75	0.191616	0.240534	0.796629	0.425667	0.540049
ENSECAG00000002579	234.753	2.20268	1.37878	1.59755	0.110142	0.185953
ENSECAG00000002596	0	NA	NA	NA	NA	NA
ENSECAG00000002597	43.0443	2.5123	0.695071	3.61445	0.000300987	0.00106429
ENSECAG00000002601	0	NA	NA	NA	NA	NA
ENSECAG00000002607	371.007	-0.881939	1.1699	-0.753857	0.450935	0.565194
ENSECAG00000002610	1.04055	-4.25395	3.98826	-1.06662	0.286144	NA
ENSECAG00000002611	504.036	-0.30321	0.142982	-2.12061	0.0339546	0.0694068
ENSECAG00000002612	1.92788	-2.06154	2.06006	-1.00072	0.316962	0.431559
ENSECAG00000002616	0	NA	NA	NA	NA	NA
ENSECAG00000002619	474.802	5.90287	2.19817	2.68536	0.00724516	0.0182513
ENSECAG00000002620	0.984375	1.71599	3.27526	0.523925	0.600331	NA
ENSECAG00000002623	8.62605	-0.88714	1.02288	-0.867299	0.385778	0.500708
ENSECAG00000002626	0	NA	NA	NA	NA	NA
ENSECAG00000002632	25.148	-1.48765	0.664625	-2.23834	0.0251991	0.0537547
ENSECAG00000002635	464.719	-0.874977	0.235133	-3.72119	0.000198284	0.000728762
ENSECAG00000002638	0	NA	NA	NA	NA	NA
ENSECAG00000002645	18.7984	0.235283	0.890665	0.264165	0.791653	0.85489
ENSECAG00000002649	392.961	-0.466642	0.246872	-1.89022	0.0587282	0.110511
ENSECAG00000002652	197.123	0.511863	0.326147	1.56943	0.116549	0.194905
ENSECAG00000002654	0	NA	NA	NA	NA	NA
ENSECAG00000002658	0.373444	-2.28182	4.96232	-0.459828	0.645639	NA
ENSECAG00000002661	84.202	1.05592	0.476698	2.21506	0.0267558	0.0566113
ENSECAG00000002668	663.234	0.324769	0.336299	0.965715	0.334187	0.450136
ENSECAG00000002674	0.141473	-0.947834	4.99742	-0.189665	0.849572	NA
ENSECAG00000002675	84.1443	-0.315594	0.549915	-0.573896	0.566038	0.67095
ENSECAG00000002676	2854.08	0.216372	0.16047	1.34836	0.177543	0.273015
ENSECAG00000002681	0	NA	NA	NA	NA	NA
ENSECAG00000002683	0	NA	NA	NA	NA	NA
ENSECAG00000002691	349.675	-0.491773	0.206419	-2.3824	0.0172001	0.0385547
ENSECAG00000002692	0.15571	-0.947834	4.99742	-0.189665	0.849572	NA
ENSECAG00000002693	0	NA	NA	NA	NA	NA
ENSECAG00000002695	1.04744	-2.19451	3.40019	-0.645407	0.518663	NA
ENSECAG00000002697	0	NA	NA	NA	NA	NA
ENSECAG00000002700	60.2357	2.19309	1.24203	1.76573	0.0774411	0.138903
ENSECAG00000002701	3205.34	1.00596	0.200621	5.01425	5.32403e-07	3.21349e-06
ENSECAG00000002703	1.89539	1.94519	2.25783	0.861532	0.388945	0.503629
ENSECAG00000002706	136.53	-2.42224	0.408853	-5.92447	3.13314e-09	2.67653e-08
ENSECAG00000002707	1.14308	-3.75954	4.88496	-0.769615	0.441529	NA
ENSECAG00000002709	0.151981	1.7815	4.95824	0.3593	0.719371	NA
ENSECAG00000002710	0.750835	-3.15074	4.89978	-0.643037	0.5202	NA
ENSECAG00000002711	0	NA	NA	NA	NA	NA
ENSECAG00000002714	0.422395	-2.55335	4.96343	-0.514433	0.606949	NA
ENSECAG00000002715	853.237	-0.360044	0.227936	-1.57958	0.114203	0.191716
ENSECAG00000002716	364.966	1.91268	0.442814	4.31938	1.56471e-05	7.18186e-05
ENSECAG00000002719	0	NA	NA	NA	NA	NA
ENSECAG00000002721	0	NA	NA	NA	NA	NA
ENSECAG00000002724	0	NA	NA	NA	NA	NA
ENSECAG00000002727	0	NA	NA	NA	NA	NA
ENSECAG00000002730	0	NA	NA	NA	NA	NA
ENSECAG00000002732	1702.25	-0.153369	0.212574	-0.721485	0.470611	0.583542
ENSECAG00000002744	5.95586	-6.65515	3.04637	-2.18461	0.0289172	0.0606567
ENSECAG00000002745	215.383	0.503943	0.285026	1.76806	0.0770508	0.138387
ENSECAG00000002746	182.039	0.0586153	0.214263	0.273567	0.784417	0.849367
ENSECAG00000002749	0	NA	NA	NA	NA	NA
ENSECAG00000002750	1.46959	-2.71319	2.72012	-0.997453	0.318545	NA
ENSECAG00000002752	0.228424	-0.43397	4.99742	-0.0868389	0.9308	NA
ENSECAG00000002755	0.287423	0	4.97139	0	1	NA
ENSECAG00000002756	215.95	0.324191	0.292433	1.1086	0.267602	0.378497
ENSECAG00000002758	1457.91	0.720949	0.288469	2.49922	0.0124466	0.02922
ENSECAG00000002759	125.163	-0.309166	0.372342	-0.83033	0.406352	0.521298
ENSECAG00000002761	0	NA	NA	NA	NA	NA
ENSECAG00000002764	0	NA	NA	NA	NA	NA
ENSECAG00000002769	0	NA	NA	NA	NA	NA
ENSECAG00000002779	0	NA	NA	NA	NA	NA
ENSECAG00000002780	1.14186	-3.75805	4.88499	-0.769305	0.441712	NA
ENSECAG00000002782	0.430161	0.335407	4.96162	0.0676003	0.946104	NA
ENSECAG00000002783	664.94	0.104895	0.27724	0.378355	0.705167	0.788243
ENSECAG00000002784	0.314523	-1.88824	4.9595	-0.380732	0.703402	NA
ENSECAG00000002790	0	NA	NA	NA	NA	NA
ENSECAG00000002796	0	NA	NA	NA	NA	NA
ENSECAG00000002797	47.252	2.58172	0.718785	3.59178	0.00032843	0.00115145
ENSECAG00000002798	986.844	1.48093	0.251174	5.89604	3.72337e-09	3.14809e-08
ENSECAG00000002810	116.071	-0.55797	0.904416	-0.616939	0.537275	0.645217
ENSECAG00000002811	0	NA	NA	NA	NA	NA
ENSECAG00000002814	1300.18	-0.463968	0.183602	-2.52703	0.0115033	0.0273081
ENSECAG00000002816	396.745	0.718208	0.321023	2.23725	0.0252702	0.0538753
ENSECAG00000002819	0	NA	NA	NA	NA	NA
ENSECAG00000002823	33.2212	4.64931	1.29101	3.60131	0.000316619	0.00111425
ENSECAG00000002827	21.4772	-7.98804	4.85813	-1.64426	0.100122	0.171913
ENSECAG00000002830	1035.09	-0.0158252	0.213888	-0.0739883	0.94102	0.961991
ENSECAG00000002831	28.6101	-0.267991	0.707212	-0.37894	0.704732	0.787876
ENSECAG00000002833	331.315	1.09302	0.330051	3.31168	0.00092737	0.00295
ENSECAG00000002836	0.143712	0	4.98812	0	1	NA
ENSECAG00000002842	109.868	1.99426	0.36142	5.51785	3.43166e-08	2.50944e-07
ENSECAG00000002844	1.61795	1.90145	2.28941	0.830544	0.406231	NA
ENSECAG00000002847	290.667	-0.225937	0.284544	-0.79403	0.427178	0.541549
ENSECAG00000002855	730.248	2.09661	0.465234	4.50657	6.58848e-06	3.22466e-05
ENSECAG00000002856	843.732	-0.148643	0.200053	-0.743019	0.45747	0.57146
ENSECAG00000002857	0	NA	NA	NA	NA	NA
ENSECAG00000002866	474.459	0.911795	0.399033	2.28501	0.022312	0.0484745
ENSECAG00000002867	179.311	-6.70847	0.92285	-7.2693	3.61366e-13	5.41318e-12
ENSECAG00000002868	0.214732	-1.42629	4.99742	-0.285405	0.775334	NA
ENSECAG00000002874	0.635064	-1.98347	4.91112	-0.403874	0.686306	NA
ENSECAG00000002876	321.518	0.0444749	0.323663	0.137411	0.890706	0.928337
ENSECAG00000002887	2.56976	0.65412	1.57272	0.415917	0.677471	0.765304
ENSECAG00000002889	1545.97	0.484905	0.132509	3.65941	0.000252796	0.000907959
ENSECAG00000002892	443.743	-0.990457	0.465769	-2.1265	0.0334619	0.0685888
ENSECAG00000002893	0	NA	NA	NA	NA	NA
ENSECAG00000002896	11.5919	0.0453601	2.37164	0.0191261	0.984741	0.990784
ENSECAG00000002900	0	NA	NA	NA	NA	NA
ENSECAG00000002901	0	NA	NA	NA	NA	NA
ENSECAG00000002903	0	NA	NA	NA	NA	NA
ENSECAG00000002905	29.48	2.55264	0.995709	2.56364	0.010358	0.0249366
ENSECAG00000002911	323.788	1.01254	0.26899	3.76423	0.000167064	0.000620941
ENSECAG00000002916	0	NA	NA	NA	NA	NA
ENSECAG00000002917	14.2115	-1.03179	1.02669	-1.00496	0.314915	0.429443
ENSECAG00000002918	36.9491	-0.838511	1.52462	-0.549981	0.582332	0.684417
ENSECAG00000002919	2344.68	0.14708	0.344687	0.426706	0.669594	0.758948
ENSECAG00000002920	1086.73	0.70738	0.200112	3.53493	0.000407887	0.00140271
ENSECAG00000002922	0	NA	NA	NA	NA	NA
ENSECAG00000002928	23.5548	2.90381	1.00101	2.90088	0.00372111	0.0101274
ENSECAG00000002931	651.02	2.79501	0.239556	11.6675	1.86864e-31	1.67951e-29
ENSECAG00000002932	0	NA	NA	NA	NA	NA
ENSECAG00000002934	5.35403	3.92695	2.02755	1.9368	0.0527702	0.101333
ENSECAG00000002935	94.6932	6.08788	0.865309	7.0355	1.98545e-12	2.71375e-11
ENSECAG00000002936	281.883	-0.170323	0.229254	-0.742945	0.457515	0.57146
ENSECAG00000002938	0	NA	NA	NA	NA	NA
ENSECAG00000002941	14.157	4.9964	1.5948	3.13294	0.00173063	0.00514128
ENSECAG00000002942	223.538	-0.196283	0.313244	-0.626613	0.530913	0.638663
ENSECAG00000002943	50.2469	2.66286	0.532087	5.00456	5.59887e-07	3.36841e-06
ENSECAG00000002944	785.925	0.242052	0.133677	1.81072	0.0701844	0.127914
ENSECAG00000002945	0.141473	-0.947834	4.99742	-0.189665	0.849572	NA
ENSECAG00000002951	0	NA	NA	NA	NA	NA
ENSECAG00000002955	802.217	1.00311	0.430091	2.33232	0.019684	0.043412
ENSECAG00000002958	8.84036	3.46667	1.41116	2.4566	0.0140257	0.0323889
ENSECAG00000002962	206.998	1.8511	2.03692	0.908777	0.363468	0.479259
ENSECAG00000002963	0	NA	NA	NA	NA	NA
ENSECAG00000002969	0	NA	NA	NA	NA	NA
ENSECAG00000002971	1.25012	2.35466	2.67016	0.881841	0.377863	NA
ENSECAG00000002972	967.466	0.597421	0.223347	2.67486	0.00747611	0.0187598
ENSECAG00000002977	2.50278	6.18635	2.52089	2.45404	0.0141262	0.0325956
ENSECAG00000002978	0.141473	-0.947834	4.99742	-0.189665	0.849572	NA
ENSECAG00000002983	0	NA	NA	NA	NA	NA
ENSECAG00000002984	0	NA	NA	NA	NA	NA
ENSECAG00000002986	384.574	-0.24955	0.647515	-0.385396	0.699944	0.783883
ENSECAG00000002987	673.408	0.163864	0.190519	0.860094	0.389737	0.504478
ENSECAG00000002988	3.13598	1.95113	2.43833	0.800192	0.423599	0.538163
ENSECAG00000002989	0	NA	NA	NA	NA	NA
ENSECAG00000002992	371.708	0.490899	0.444507	1.10437	0.269434	0.380326
ENSECAG00000003000	0.0724635	0	4.99742	0	1	NA
ENSECAG00000003001	79.0186	0.805261	0.474013	1.69882	0.0893538	0.156596
ENSECAG00000003002	7050.4	-1.00793	0.323281	-3.1178	0.00182204	0.00538693
ENSECAG00000003006	0.0732695	0.494818	4.99742	0.0990147	0.921127	NA
ENSECAG00000003007	64.7313	3.82398	0.532109	7.18645	6.64954e-13	9.62074e-12
ENSECAG00000003011	6.75215	-1.23247	1.37086	-0.899048	0.368627	0.484469
ENSECAG00000003013	362.393	-0.604933	0.299034	-2.02296	0.0430778	0.0852928
ENSECAG00000003015	490.159	-2.18667	1.01087	-2.16316	0.030529	0.0634896
ENSECAG00000003017	362.812	0.527008	0.207019	2.5457	0.010906	0.0260696
ENSECAG00000003025	177.751	3.99408	2.0005	1.99654	0.0458752	0.0898361
ENSECAG00000003027	42.1928	3.44039	1.32973	2.58727	0.00967385	0.0234762
ENSECAG00000003028	0	NA	NA	NA	NA	NA
ENSECAG00000003029	82.8669	-0.863022	0.550963	-1.56639	0.117258	0.19587
ENSECAG00000003030	5640.3	0.400044	0.190885	2.09573	0.0361062	0.0731896
ENSECAG00000003033	0.0739241	0	4.99742	0	1	NA
ENSECAG00000003034	64.6851	0.412391	0.513789	0.802646	0.42218	0.536635
ENSECAG00000003040	1.5571	-4.2012	4.8775	-0.861343	0.389049	NA
ENSECAG00000003045	168.863	6.36743	0.881672	7.222	5.12303e-13	7.49256e-12
ENSECAG00000003048	0	NA	NA	NA	NA	NA
ENSECAG00000003049	120.873	-0.861683	0.418383	-2.05955	0.0394411	0.0788717
ENSECAG00000003050	0.289047	0	4.96054	0	1	NA
ENSECAG00000003051	657.769	-1.02999	0.360867	-2.85421	0.00431439	0.011545
ENSECAG00000003053	1.96737	-3.96126	3.14802	-1.25833	0.208271	0.310387
ENSECAG00000003054	0.667167	-1.61654	4.62452	-0.34956	0.726669	NA
ENSECAG00000003055	1998.07	0.960692	0.352678	2.72399	0.0064498	0.0164659
ENSECAG00000003056	0.656896	2.76899	4.83508	0.572688	0.566856	NA
ENSECAG00000003066	1.55738	4.66109	3.84866	1.2111	0.225859	NA
ENSECAG00000003067	12.8524	-2.2674	1.69788	-1.33543	0.181736	0.278079
ENSECAG00000003068	0.172118	0.889209	4.98806	0.178267	0.858513	NA
ENSECAG00000003072	296.389	-5.0445	0.611191	-8.25356	1.53743e-16	3.42344e-15
ENSECAG00000003075	85.5249	-0.32139	0.386125	-0.832348	0.405213	0.520106
ENSECAG00000003078	14.3742	-1.41081	2.38951	-0.590417	0.554911	0.660938
ENSECAG00000003079	6853.27	1.14856	0.272351	4.21721	2.47341e-05	0.000108523
ENSECAG00000003080	956.153	-0.343789	0.223586	-1.53762	0.124142	0.205015
ENSECAG00000003083	116.22	-10.9054	1.70072	-6.41221	1.43428e-10	1.52804e-09
ENSECAG00000003088	0	NA	NA	NA	NA	NA
ENSECAG00000003090	0	NA	NA	NA	NA	NA
ENSECAG00000003091	794.826	-0.562471	0.155451	-3.61832	0.000296518	0.00105075
ENSECAG00000003092	0	NA	NA	NA	NA	NA
ENSECAG00000003094	0.0739241	0	4.99742	0	1	NA
ENSECAG00000003099	0	NA	NA	NA	NA	NA
ENSECAG00000003102	0	NA	NA	NA	NA	NA
ENSECAG00000003103	1888.18	0.0863056	0.14749	0.585162	0.558439	0.664222
ENSECAG00000003104	188.368	-1.62142	0.304533	-5.32429	1.01347e-07	6.85353e-07
ENSECAG00000003105	0	NA	NA	NA	NA	NA
ENSECAG00000003106	20.5654	0.429247	1.92699	0.222756	0.823726	0.879598
ENSECAG00000003112	0.37032	1.95036	4.92149	0.396295	0.691887	NA
ENSECAG00000003113	1641.06	-0.453141	0.189645	-2.38942	0.0168752	0.0379526
ENSECAG00000003116	145.574	-0.213363	0.238024	-0.896392	0.370043	0.485985
ENSECAG00000003118	380.436	-0.507996	0.276962	-1.83418	0.0666278	0.122646
ENSECAG00000003121	26011.3	0.812791	0.272585	2.98179	0.00286572	0.00801709
ENSECAG00000003122	356.941	-0.105469	0.223331	-0.472253	0.636746	0.731784
ENSECAG00000003123	0	NA	NA	NA	NA	NA
ENSECAG00000003124	11.7772	-7.19585	2.21907	-3.24273	0.00118389	0.00365986
ENSECAG00000003130	1.1648	-3.19158	3.78415	-0.843409	0.399	NA
ENSECAG00000003137	118.321	6.48063	0.985991	6.5727	4.94108e-11	5.58507e-10
ENSECAG00000003138	75.9112	-1.01232	0.378039	-2.67783	0.00741018	0.0186165
ENSECAG00000003142	0.460116	-0.930294	3.90984	-0.237937	0.81193	NA
ENSECAG00000003146	319.085	0.45644	0.257402	1.77326	0.0761863	0.137167
ENSECAG00000003150	0.512875	1.47351	4.9754	0.296159	0.767109	NA
ENSECAG00000003151	2.0771	-4.12767	2.81557	-1.46602	0.142644	0.229432
ENSECAG00000003156	0	NA	NA	NA	NA	NA
ENSECAG00000003157	980.284	0.597653	0.236184	2.53046	0.0113915	0.0270773
ENSECAG00000003158	44.8046	-0.460807	0.468941	-0.982655	0.325777	0.441328
ENSECAG00000003159	69.3716	-0.99626	0.472776	-2.10725	0.0350956	0.0714045
ENSECAG00000003160	49.4672	1.05138	0.401112	2.62118	0.0087627	0.0215329
ENSECAG00000003167	23.525	3.37141	1.392	2.42199	0.0154356	0.0351467
ENSECAG00000003173	0.141473	-0.947834	4.99742	-0.189665	0.849572	NA
ENSECAG00000003177	0	NA	NA	NA	NA	NA
ENSECAG00000003178	0.455309	-0.961134	4.93555	-0.194737	0.845599	NA
ENSECAG00000003179	123.089	1.88485	0.321937	5.85472	4.77824e-09	3.97427e-08
ENSECAG00000003181	0	NA	NA	NA	NA	NA
ENSECAG00000003182	20.1066	-0.82355	0.662058	-1.24393	0.213527	0.316376
ENSECAG00000003192	0.213712	1.44469	4.99737	0.28909	0.772512	NA
ENSECAG00000003193	193.717	-1.58114	0.594175	-2.66108	0.00778916	0.0194401
ENSECAG00000003199	68.7964	-0.55888	0.471018	-1.18654	0.23541	0.342167
ENSECAG00000003201	309.056	8.06874	0.813492	9.91864	3.45436e-23	1.50229e-21
ENSECAG00000003205	0.158825	-0.947834	4.99742	-0.189665	0.849572	NA
ENSECAG00000003209	36.1422	0.144787	0.513269	0.282088	0.777876	0.84444
ENSECAG00000003211	54.369	-1.39311	0.441459	-3.15569	0.00160121	0.00479521
ENSECAG00000003217	0	NA	NA	NA	NA	NA
ENSECAG00000003222	0	NA	NA	NA	NA	NA
ENSECAG00000003227	0.0732695	0.494818	4.99742	0.0990147	0.921127	NA
ENSECAG00000003229	2680.46	-1.16247	0.145977	-7.96336	1.67423e-15	3.38267e-14
ENSECAG00000003230	48.204	4.64978	0.987044	4.71081	2.46736e-06	1.31527e-05
ENSECAG00000003235	390.96	0.343383	0.431545	0.795705	0.426204	0.540401
ENSECAG00000003236	254.093	-0.364414	0.252322	-1.44424	0.148671	0.237304
ENSECAG00000003237	954.584	-0.672006	0.148813	-4.51578	6.30848e-06	3.09579e-05
ENSECAG00000003238	1419.82	0.452198	0.150628	3.00208	0.00268141	0.00757291
ENSECAG00000003239	1.62567	-4.70972	3.51552	-1.33969	0.180345	NA
ENSECAG00000003240	0	NA	NA	NA	NA	NA
ENSECAG00000003241	26.593	-4.32548	0.962849	-4.49238	7.04311e-06	3.42681e-05
ENSECAG00000003245	0.843758	-1.77396	4.89768	-0.362203	0.7172	NA
ENSECAG00000003249	93.8601	0.581396	0.365908	1.58891	0.11208	0.188751
ENSECAG00000003252	0.380043	1.50226	4.96087	0.302822	0.762025	NA
ENSECAG00000003253	253.661	1.11448	0.266824	4.17685	2.95572e-05	0.000127682
ENSECAG00000003257	202.851	-0.805432	0.266212	-3.02552	0.00248202	0.0070663
ENSECAG00000003259	94.7233	0.802832	0.568347	1.41257	0.157781	0.248978
ENSECAG00000003260	98.2821	10.2182	1.65321	6.18083	6.37659e-10	6.08917e-09
ENSECAG00000003261	2.12152	-0.519987	2.77453	-0.187414	0.851336	0.901229
ENSECAG00000003264	0	NA	NA	NA	NA	NA
ENSECAG00000003266	11.9348	0.478558	1.96643	0.243364	0.807723	0.866815
ENSECAG00000003268	0	NA	NA	NA	NA	NA
ENSECAG00000003269	0.599063	-0.597406	4.93363	-0.121088	0.903621	NA
ENSECAG00000003270	0	NA	NA	NA	NA	NA
ENSECAG00000003271	2693.97	-0.318659	0.198617	-1.60439	0.108628	0.183983
ENSECAG00000003274	74.8033	0.568957	0.485062	1.17296	0.240812	0.348584
ENSECAG00000003277	458.885	0.36362	0.450438	0.807259	0.419517	0.533983
ENSECAG00000003278	45.6144	5.08069	0.874447	5.81018	6.24072e-09	5.08516e-08
ENSECAG00000003288	0	NA	NA	NA	NA	NA
ENSECAG00000003289	1.52682	0.816923	3.18216	0.256719	0.797395	NA
ENSECAG00000003291	31.9133	0.588836	0.523519	1.12477	0.260688	0.370751
ENSECAG00000003305	0.0732695	0.494818	4.99742	0.0990147	0.921127	NA
ENSECAG00000003310	1531.08	-5.39533	0.88774	-6.0776	1.21998e-09	1.11474e-08
ENSECAG00000003311	0.797107	-2.00552	4.899	-0.409372	0.682266	NA
ENSECAG00000003312	513.615	-0.0400056	0.183245	-0.218317	0.827182	0.882018
ENSECAG00000003314	107.986	1.6903	0.543278	3.1113	0.00186267	0.00549064
ENSECAG00000003315	493.903	-0.393597	0.364649	-1.07939	0.280416	0.392688
ENSECAG00000003317	0	NA	NA	NA	NA	NA
ENSECAG00000003318	1.57707	-2.37976	3.27932	-0.725685	0.468032	NA
ENSECAG00000003319	127.695	0.942487	0.3662	2.5737	0.0100619	0.0243223
ENSECAG00000003326	0.151981	1.7815	4.95824	0.3593	0.719371	NA
ENSECAG00000003330	84.6972	2.30388	0.446029	5.16532	2.40032e-07	1.52841e-06
ENSECAG00000003331	134.218	4.87135	0.99658	4.88806	1.01832e-06	5.86247e-06
ENSECAG00000003332	684.798	-0.0197804	0.317885	-0.0622249	0.950384	0.967875
ENSECAG00000003335	4.01576	-2.30727	1.65905	-1.39072	0.16431	0.256767
ENSECAG00000003345	44645.9	1.04411	0.280921	3.71676	0.000201795	0.000740197
ENSECAG00000003353	7.49912	-3.17237	1.77722	-1.78501	0.074259	0.1343
ENSECAG00000003354	2.26091	-0.122945	1.80381	-0.0681585	0.945659	0.964587
ENSECAG00000003355	0.353813	0	4.96021	0	1	NA
ENSECAG00000003357	511.814	1.02453	0.15819	6.47662	9.38031e-11	1.02212e-09
ENSECAG00000003363	368.967	0.134022	0.284589	0.470932	0.637689	0.732528
ENSECAG00000003367	68.5218	1.41567	0.507141	2.79147	0.00524686	0.0137257
ENSECAG00000003368	3474.65	-0.569464	0.161268	-3.53117	0.000413721	0.00142058
ENSECAG00000003372	0	NA	NA	NA	NA	NA
ENSECAG00000003379	0	NA	NA	NA	NA	NA
ENSECAG00000003381	0	NA	NA	NA	NA	NA
ENSECAG00000003385	0	NA	NA	NA	NA	NA
ENSECAG00000003386	68.1199	6.1342	0.942733	6.50683	7.67545e-11	8.46927e-10
ENSECAG00000003387	961.416	-0.640736	0.221846	-2.8882	0.00387452	0.0104795
ENSECAG00000003388	754.632	0.118563	0.193041	0.614186	0.539092	0.646917
ENSECAG00000003389	0.15571	-0.947834	4.99742	-0.189665	0.849572	NA
ENSECAG00000003397	0	NA	NA	NA	NA	NA
ENSECAG00000003398	1872.52	-0.120446	0.370799	-0.32483	0.74531	0.81983
ENSECAG00000003410	0	NA	NA	NA	NA	NA
ENSECAG00000003415	0.66964	-3.29951	4.91069	-0.671904	0.501645	NA
ENSECAG00000003416	0	NA	NA	NA	NA	NA
ENSECAG00000003417	8.40563	4.22071	2.39786	1.7602	0.0783736	0.140203
ENSECAG00000003418	16.2663	-5.59425	2.16827	-2.58005	0.0098786	0.0239222
ENSECAG00000003425	0	NA	NA	NA	NA	NA
ENSECAG00000003426	19.9152	1.28424	0.638481	2.0114	0.0442829	0.0872364
ENSECAG00000003427	237.783	-0.442114	0.241019	-1.83435	0.0666015	0.122635
ENSECAG00000003428	28571.1	-0.736333	0.281297	-2.61764	0.00885413	0.0217144
ENSECAG00000003430	0.707926	-1.22746	3.62768	-0.338358	0.735093	NA
ENSECAG00000003436	126.074	0.111303	0.395113	0.2817	0.778174	0.84454
ENSECAG00000003437	0	NA	NA	NA	NA	NA
ENSECAG00000003439	0	NA	NA	NA	NA	NA
ENSECAG00000003442	0	NA	NA	NA	NA	NA
ENSECAG00000003445	85.9456	2.00028	0.647859	3.08753	0.00201828	0.00589895
ENSECAG00000003447	0	NA	NA	NA	NA	NA
ENSECAG00000003448	276.158	0.0736085	0.209359	0.35159	0.725146	0.80379
ENSECAG00000003452	19.1599	4.82522	1.29089	3.73789	0.000185571	0.000684581
ENSECAG00000003454	0.570354	-0.471019	4.94276	-0.0952947	0.924081	NA
ENSECAG00000003455	0.424577	0	4.95186	0	1	NA
ENSECAG00000003460	130.245	-1.44854	0.310936	-4.65864	3.18302e-06	1.65861e-05
ENSECAG00000003462	933.447	2.52488	0.530763	4.75707	1.96425e-06	1.06546e-05
ENSECAG00000003466	0.141473	-0.947834	4.99742	-0.189665	0.849572	NA
ENSECAG00000003470	11.3268	2.17881	0.954363	2.283	0.0224305	0.0486602
ENSECAG00000003471	951.092	0.130361	0.173968	0.749336	0.453655	0.567786
ENSECAG00000003473	1083.21	0.485349	0.26234	1.85008	0.0643027	0.119037
ENSECAG00000003474	266.791	-0.444222	0.375345	-1.1835	0.23661	0.343642
ENSECAG00000003478	0.314525	-1.88825	4.9595	-0.380733	0.703401	NA
ENSECAG00000003481	3.54128	3.35577	2.16678	1.54874	0.121445	0.20139
ENSECAG00000003482	0	NA	NA	NA	NA	NA
ENSECAG00000003485	1.26257	-1.3026	4.9643	-0.262394	0.793018	NA
ENSECAG00000003494	0	NA	NA	NA	NA	NA
ENSECAG00000003495	246.858	0.887752	0.421747	2.10494	0.0352963	0.0717624
ENSECAG00000003499	0	NA	NA	NA	NA	NA
ENSECAG00000003501	6.26532	0.854149	1.87357	0.455894	0.648466	0.741347
ENSECAG00000003502	161.788	0.0438006	0.216959	0.201884	0.840008	0.892613
ENSECAG00000003503	594.299	-0.0770278	0.149406	-0.515559	0.606162	0.706102
ENSECAG00000003510	797.773	-1.38656	0.233094	-5.94852	2.70584e-09	2.33844e-08
ENSECAG00000003511	0	NA	NA	NA	NA	NA
ENSECAG00000003512	542.293	0.132607	0.265788	0.498922	0.617834	0.715893
ENSECAG00000003513	0.143712	0	4.98812	0	1	NA
ENSECAG00000003514	15.6026	-0.213144	0.645049	-0.330431	0.741075	0.81611
ENSECAG00000003515	0.0739241	0	4.99742	0	1	NA
ENSECAG00000003516	958.762	-0.92113	0.269684	-3.4156	0.000636427	0.00210393
ENSECAG00000003517	0	NA	NA	NA	NA	NA
ENSECAG00000003520	5.78858	-0.3273	1.53121	-0.213752	0.830741	0.884932
ENSECAG00000003526	0	NA	NA	NA	NA	NA
ENSECAG00000003528	0	NA	NA	NA	NA	NA
ENSECAG00000003531	0	NA	NA	NA	NA	NA
ENSECAG00000003532	372.907	3.67348	0.591946	6.20576	5.44324e-10	5.25885e-09
ENSECAG00000003535	164.987	3.82675	0.434411	8.80904	1.2622e-18	3.46636e-17
ENSECAG00000003539	212.775	-0.466887	0.240555	-1.94087	0.0522736	0.100508
ENSECAG00000003545	0	NA	NA	NA	NA	NA
ENSECAG00000003546	5.35464	2.61443	1.30349	2.00571	0.0448867	0.0882323
ENSECAG00000003550	8.87794	-2.27021	1.67378	-1.35634	0.174991	0.269874
ENSECAG00000003551	1.83491	3.41196	2.14636	1.58965	0.111914	0.188537
ENSECAG00000003553	1.09889	1.21729	4.90188	0.248331	0.803878	NA
ENSECAG00000003554	49.2393	-0.163703	1.00155	-0.163449	0.870165	0.914892
ENSECAG00000003561	221.102	-0.230066	0.265766	-0.865673	0.38667	0.501405
ENSECAG00000003563	1166.77	-13.2454	1.9236	-6.88575	5.7483e-12	7.32995e-11
ENSECAG00000003565	186.662	-11.6025	1.74772	-6.63864	3.16581e-11	3.67075e-10
ENSECAG00000003567	0	NA	NA	NA	NA	NA
ENSECAG00000003569	430.366	0.411866	0.376402	1.09422	0.27386	0.385144
ENSECAG00000003570	179.266	-1.29658	0.313954	-4.12984	3.63008e-05	0.00015412
ENSECAG00000003573	27.3431	-8.08048	1.69464	-4.76826	1.85821e-06	1.01164e-05
ENSECAG00000003575	0	NA	NA	NA	NA	NA
ENSECAG00000003576	0	NA	NA	NA	NA	NA
ENSECAG00000003580	597.831	-0.21578	0.278477	-0.774857	0.438424	0.552922
ENSECAG00000003581	86.1212	-1.28678	0.36854	-3.49155	0.000480222	0.00162782
ENSECAG00000003585	12.3261	-1.46855	0.89522	-1.64043	0.100916	0.173095
ENSECAG00000003588	0	NA	NA	NA	NA	NA
ENSECAG00000003591	157.683	0.74421	0.479339	1.55257	0.120525	0.200088
ENSECAG00000003592	1016.88	0.539316	0.172464	3.12711	0.00176532	0.00522965
ENSECAG00000003599	175.657	0.360822	0.352716	1.02298	0.306317	0.42054
ENSECAG00000003600	314.165	-0.205653	0.191153	-1.07585	0.281993	0.394338
ENSECAG00000003601	2168.83	-0.366092	0.170472	-2.14752	0.0317518	0.0656187
ENSECAG00000003602	3.75359	-2.21392	1.86505	-1.18705	0.235206	0.341938
ENSECAG00000003604	0	NA	NA	NA	NA	NA
ENSECAG00000003606	521.601	10.1263	1.79955	5.62716	1.83199e-08	1.39468e-07
ENSECAG00000003607	0	NA	NA	NA	NA	NA
ENSECAG00000003617	79.227	0.564542	0.397125	1.42158	0.15515	0.245609
ENSECAG00000003618	0.527813	1.48146	4.88144	0.303489	0.761517	NA
ENSECAG00000003619	688.559	0.782743	0.307804	2.543	0.0109907	0.0262339
ENSECAG00000003621	332.446	-0.476674	0.208028	-2.2914	0.0219403	0.047744
ENSECAG00000003626	15.6736	1.06796	0.749538	1.42483	0.154207	0.244483
ENSECAG00000003629	0.533782	-1.93192	4.9262	-0.392172	0.694931	NA
ENSECAG00000003631	0	NA	NA	NA	NA	NA
ENSECAG00000003632	1133.02	0.554034	0.241619	2.29301	0.0218476	0.0475609
ENSECAG00000003633	80.9103	1.62178	0.561566	2.88796	0.00387753	0.0104851
ENSECAG00000003634	244.932	-0.136958	0.367975	-0.372195	0.709748	0.791217
ENSECAG00000003636	774.621	-2.57299	0.764402	-3.36602	0.000762607	0.00247363
ENSECAG00000003639	0	NA	NA	NA	NA	NA
ENSECAG00000003640	0.151981	1.7815	4.95824	0.3593	0.719371	NA
ENSECAG00000003643	0	NA	NA	NA	NA	NA
ENSECAG00000003653	0	NA	NA	NA	NA	NA
ENSECAG00000003655	13.992	-1.10383	0.901543	-1.22438	0.220807	0.324974
ENSECAG00000003656	15.0965	-6.69622	1.79114	-3.73852	0.000185109	0.000683047
ENSECAG00000003657	0	NA	NA	NA	NA	NA
ENSECAG00000003664	0.888819	3.8116	3.34306	1.14016	0.254222	NA
ENSECAG00000003667	376.102	-0.437359	0.239041	-1.82964	0.0673038	0.123651
ENSECAG00000003668	1.95678	2.76546	2.62766	1.05244	0.292598	0.406105
ENSECAG00000003669	129.238	0.8058	1.07649	0.748547	0.45413	0.568285
ENSECAG00000003677	0	NA	NA	NA	NA	NA
ENSECAG00000003681	352.175	-0.111896	0.214728	-0.521106	0.602293	0.703031
ENSECAG00000003682	5.10772	-4.00085	2.22568	-1.79758	0.072243	0.13125
ENSECAG00000003691	0.909546	-1.40549	3.96004	-0.354917	0.722652	NA
ENSECAG00000003698	0.0724635	0	4.99742	0	1	NA
ENSECAG00000003701	0	NA	NA	NA	NA	NA
ENSECAG00000003702	0	NA	NA	NA	NA	NA
ENSECAG00000003704	108.408	-10.3235	1.7152	-6.01881	1.75707e-09	1.56877e-08
ENSECAG00000003714	0	NA	NA	NA	NA	NA
ENSECAG00000003717	10.3961	3.22795	1.17107	2.75641	0.00584392	0.0150827
ENSECAG00000003718	0	NA	NA	NA	NA	NA
ENSECAG00000003721	0	NA	NA	NA	NA	NA
ENSECAG00000003722	124.988	0.363606	0.388529	0.935852	0.349349	0.464984
ENSECAG00000003725	28.5845	-0.345751	0.593264	-0.582794	0.560032	0.66554
ENSECAG00000003734	0	NA	NA	NA	NA	NA
ENSECAG00000003735	24.601	1.20682	0.978318	1.23357	0.217363	0.320873
ENSECAG00000003736	292.185	-0.101684	0.229765	-0.442554	0.658088	0.749689
ENSECAG00000003748	47.561	3.77608	0.935868	4.03485	5.46383e-05	0.000224332
ENSECAG00000003755	146.345	-0.437885	0.353159	-1.23991	0.215009	0.318226
ENSECAG00000003757	0.0724635	0	4.99742	0	1	NA
ENSECAG00000003758	328.382	-0.290716	0.271029	-1.07264	0.283434	0.395793
ENSECAG00000003759	468.276	-0.479428	0.239485	-2.00191	0.0452945	0.0888378
ENSECAG00000003760	221.163	2.81247	0.237158	11.859	1.93178e-32	1.92271e-30
ENSECAG00000003761	169.146	4.82175	1.28576	3.7501	0.000176761	0.000653219
ENSECAG00000003765	0	NA	NA	NA	NA	NA
ENSECAG00000003766	198.576	-0.113057	0.226899	-0.498271	0.618293	0.716127
ENSECAG00000003769	0	NA	NA	NA	NA	NA
ENSECAG00000003770	276.535	-0.267429	0.302023	-0.88546	0.375908	0.491685
ENSECAG00000003772	196.715	-1.79293	0.419229	-4.27674	1.89652e-05	8.5332e-05
ENSECAG00000003774	0	NA	NA	NA	NA	NA
ENSECAG00000003775	5372.22	0.937029	0.218161	4.29514	1.74586e-05	7.92502e-05
ENSECAG00000003776	14.536	2.65037	1.45282	1.8243	0.068107	0.12488
ENSECAG00000003779	0	NA	NA	NA	NA	NA
ENSECAG00000003783	600.634	-1.49901	0.299613	-5.00314	5.6404e-07	3.39202e-06
ENSECAG00000003789	820.078	0.343901	0.274729	1.25178	0.210649	0.313191
ENSECAG00000003790	800.905	0.528284	0.188339	2.80496	0.00503226	0.013232
ENSECAG00000003791	243.052	0.599021	0.235227	2.54657	0.0108788	0.0260172
ENSECAG00000003800	25.2138	3.05483	1.03048	2.96447	0.00303207	0.00843317
ENSECAG00000003802	0.517188	-2.87225	4.92867	-0.582765	0.560052	NA
ENSECAG00000003811	0	NA	NA	NA	NA	NA
ENSECAG00000003816	2772.34	0.157588	0.123416	1.27689	0.201642	0.302576
ENSECAG00000003822	71.7601	-0.185735	0.369975	-0.502019	0.615654	0.714465
ENSECAG00000003828	0.624671	-3.17724	4.93865	-0.643343	0.520002	NA
ENSECAG00000003831	173.362	-0.572811	0.321597	-1.78115	0.0748884	0.135224
ENSECAG00000003836	88.0116	0.65776	0.354691	1.85446	0.0636734	0.11819
ENSECAG00000003837	1.20521	-3.18443	4.31305	-0.738324	0.460318	NA
ENSECAG00000003841	0	NA	NA	NA	NA	NA
ENSECAG00000003843	0	NA	NA	NA	NA	NA
ENSECAG00000003846	11.4274	0.972705	0.870226	1.11776	0.263669	0.374077
ENSECAG00000003856	0	NA	NA	NA	NA	NA
ENSECAG00000003862	380.695	-0.138722	0.227331	-0.610223	0.541714	0.649286
ENSECAG00000003863	5.5541	3.37913	1.31645	2.56685	0.0102628	0.0247541
ENSECAG00000003869	1453.95	-0.0406297	0.124965	-0.32513	0.745083	0.819641
ENSECAG00000003872	212.038	0.0980967	0.218165	0.449644	0.652967	0.745401
ENSECAG00000003881	0	NA	NA	NA	NA	NA
ENSECAG00000003882	126.728	-0.0148605	0.338238	-0.0439351	0.964956	0.977747
ENSECAG00000003884	0	NA	NA	NA	NA	NA
ENSECAG00000003887	1525.46	-1.56332	0.230596	-6.77948	1.20613e-11	1.47704e-10
ENSECAG00000003905	89.0319	0.0890181	0.299116	0.297604	0.766006	0.835284
ENSECAG00000003906	2.30942	0.87708	2.16158	0.405759	0.68492	0.771778
ENSECAG00000003916	359.021	0.305642	0.179611	1.70169	0.0888134	0.155756
ENSECAG00000003921	1010.08	0.560255	2.42157	0.231361	NA	NA
ENSECAG00000003923	1.86871	-3.92589	4.66543	-0.841484	0.400077	0.515119
ENSECAG00000003925	9144.86	-0.787843	0.392536	-2.00706	0.0447436	0.0880036
ENSECAG00000003929	0	NA	NA	NA	NA	NA
ENSECAG00000003931	2129.59	-0.657457	0.224509	-2.92842	0.00340688	0.00936146
ENSECAG00000003934	234.919	-1.03254	0.396794	-2.6022	0.00926282	0.0225896
ENSECAG00000003943	71.0609	0.849692	0.436535	1.94645	0.0516008	0.0994205
ENSECAG00000003944	11.06	0.59516	0.831029	0.716172	0.473885	0.586327
ENSECAG00000003947	2.49291	-1.15092	2.13783	-0.538358	0.59033	0.691789
ENSECAG00000003954	207.642	-0.181272	0.278477	-0.650941	0.515085	0.624536
ENSECAG00000003955	216.207	3.68286	0.680854	5.40917	6.33161e-08	4.41872e-07
ENSECAG00000003958	0	NA	NA	NA	NA	NA
ENSECAG00000003961	165.475	1.58837	0.341873	4.64609	3.38288e-06	1.7529e-05
ENSECAG00000003964	0	NA	NA	NA	NA	NA
ENSECAG00000003965	1217.83	0.988011	0.182786	5.4053	6.47014e-08	4.50691e-07
ENSECAG00000003966	287.302	2.79199	0.591729	4.71837	2.37743e-06	1.27321e-05
ENSECAG00000003967	2252.5	1.19394	0.207494	5.75409	8.71098e-09	6.93418e-08
ENSECAG00000003968	424.058	-1.61036	0.183989	-8.75248	2.08713e-18	5.6379e-17
ENSECAG00000003975	0	NA	NA	NA	NA	NA
ENSECAG00000003977	0	NA	NA	NA	NA	NA
ENSECAG00000003978	0.0724635	0	4.99742	0	1	NA
ENSECAG00000003981	0.158825	-0.947834	4.99742	-0.189665	0.849572	NA
ENSECAG00000003982	4.77854	4.86571	1.76772	2.75254	0.00591345	0.0152383
ENSECAG00000003985	189.703	2.05486	0.668319	3.07467	0.00210733	0.00613019
ENSECAG00000003986	0	NA	NA	NA	NA	NA
ENSECAG00000003988	140.161	0.716652	0.392755	1.82468	0.0680493	0.124789
ENSECAG00000003990	0.141473	-0.947834	4.99742	-0.189665	0.849572	NA
ENSECAG00000003994	0	NA	NA	NA	NA	NA
ENSECAG00000003995	233.709	-0.249077	0.274552	-0.907213	0.364294	0.480112
ENSECAG00000003996	0	NA	NA	NA	NA	NA
ENSECAG00000003997	5.71293	3.41225	1.74128	1.95962	0.0500405	0.096849
ENSECAG00000003999	0	NA	NA	NA	NA	NA
ENSECAG00000004005	347.105	-0.0137271	0.417658	-0.0328669	0.973781	0.983396
ENSECAG00000004006	15.5239	0.873293	0.796509	1.0964	0.272904	0.384216
ENSECAG00000004007	9.10278	-0.583016	1.53791	-0.379097	0.704616	0.787805
ENSECAG00000004011	1.51466	-1.11867	3.24337	-0.344909	0.730163	NA
ENSECAG00000004016	10.2951	-1.93149	1.54293	-1.25183	0.210631	0.313191
ENSECAG00000004018	24.2357	-0.898936	0.676428	-1.32894	0.183866	0.280759
ENSECAG00000004020	114.973	4.91804	0.900603	5.46083	4.73912e-08	3.38215e-07
ENSECAG00000004022	0.474423	-2.48247	4.92502	-0.504052	0.614225	NA
ENSECAG00000004023	354.589	-0.300728	0.208831	-1.44005	0.149852	0.238624
ENSECAG00000004024	618.828	0.0244538	0.158215	0.15456	0.877168	0.919452
ENSECAG00000004025	760.439	-0.156112	0.274863	-0.567963	0.57006	0.674593
ENSECAG00000004027	13.5507	2.39	1.24968	1.91249	0.0558131	0.106212
ENSECAG00000004028	0	NA	NA	NA	NA	NA
ENSECAG00000004031	230.568	1.64385	0.50057	3.28395	0.00102362	0.00322231
ENSECAG00000004034	417.852	-1.24634	0.327275	-3.80823	0.000139964	0.000527891
ENSECAG00000004039	0	NA	NA	NA	NA	NA
ENSECAG00000004043	333.28	-0.793754	0.198981	-3.9891	6.6325e-05	0.000266777
ENSECAG00000004044	70.417	-0.567958	0.487729	-1.16449	0.244224	0.352182
ENSECAG00000004053	0	NA	NA	NA	NA	NA
ENSECAG00000004054	0	NA	NA	NA	NA	NA
ENSECAG00000004055	765.719	4.06525	0.747681	5.43714	5.41413e-08	3.83986e-07
ENSECAG00000004060	1.3408	1.20133	3.80102	0.316056	0.75196	NA
ENSECAG00000004062	0	NA	NA	NA	NA	NA
ENSECAG00000004065	0.0724635	0	4.99742	0	1	NA
ENSECAG00000004066	2.89041	-3.40783	2.70426	-1.26017	0.207607	0.309647
ENSECAG00000004072	0	NA	NA	NA	NA	NA
ENSECAG00000004075	0	NA	NA	NA	NA	NA
ENSECAG00000004076	0	NA	NA	NA	NA	NA
ENSECAG00000004084	0	NA	NA	NA	NA	NA
ENSECAG00000004085	20.6065	0.179713	0.884141	0.203263	0.83893	0.891979
ENSECAG00000004088	0	NA	NA	NA	NA	NA
ENSECAG00000004090	0	NA	NA	NA	NA	NA
ENSECAG00000004091	14.5866	3.18199	1.08719	2.9268	0.00342467	0.00939994
ENSECAG00000004092	23.5048	-3.32479	1.27176	-2.61433	0.00894034	0.0218932
ENSECAG00000004095	0	NA	NA	NA	NA	NA
ENSECAG00000004097	0	NA	NA	NA	NA	NA
ENSECAG00000004098	3.00541	6.51188	2.4392	2.66967	0.00759248	0.0190068
ENSECAG00000004099	2.95617	-0.085623	1.44933	-0.0590776	0.95289	0.969495
ENSECAG00000004103	2.94762	-2.80137	1.90001	-1.4744	0.140374	0.226524
ENSECAG00000004107	1564.48	2.12283	0.403202	5.26493	1.4024e-07	9.26807e-07
ENSECAG00000004110	0	NA	NA	NA	NA	NA
ENSECAG00000004117	8.18773	0.554141	2.3867	0.232178	0.816399	0.87341
ENSECAG00000004119	137.121	0.900582	0.277092	3.25012	0.00115356	0.00357981
ENSECAG00000004120	133.873	0.976151	0.429498	2.27277	0.0230398	0.0497425
ENSECAG00000004124	112.099	0.695464	0.785111	0.885816	0.375717	0.491477
ENSECAG00000004131	0	NA	NA	NA	NA	NA
ENSECAG00000004133	0.0860591	0.494818	4.99742	0.0990147	0.921127	NA
ENSECAG00000004135	12.2289	6.67465	2.04045	3.27117	0.00107104	0.0033609
ENSECAG00000004144	0	NA	NA	NA	NA	NA
ENSECAG00000004145	0.141473	-0.947834	4.99742	-0.189665	0.849572	NA
ENSECAG00000004147	0.457774	2.75936	4.8637	0.567338	0.570485	NA
ENSECAG00000004150	49.0578	-2.7086	0.722675	-3.74802	0.000178235	0.000658337
ENSECAG00000004151	0.29151	-0.0395326	4.97464	-0.00794683	0.993659	NA
ENSECAG00000004152	103.749	4.51927	0.70752	6.38748	1.68641e-10	1.77624e-09
ENSECAG00000004158	0	NA	NA	NA	NA	NA
ENSECAG00000004159	1139.69	1.68512	0.283804	5.93763	2.8917e-09	2.48891e-08
ENSECAG00000004160	4.60451	-3.0703	1.519	-2.02126	0.0432525	0.085536
ENSECAG00000004162	5.06198	0.769376	1.53882	0.499979	0.61709	0.71565
ENSECAG00000004167	101.418	0.836613	0.36769	2.27532	0.0228866	0.0494971
ENSECAG00000004181	0	NA	NA	NA	NA	NA
ENSECAG00000004185	0	NA	NA	NA	NA	NA
ENSECAG00000004188	0	NA	NA	NA	NA	NA
ENSECAG00000004191	0	NA	NA	NA	NA	NA
ENSECAG00000004192	6.02154	1.49773	1.47121	1.01803	0.308665	0.423137
ENSECAG00000004201	0.473288	-2.47933	4.92516	-0.5034	0.614683	NA
ENSECAG00000004214	1.40547	-2.29088	3.00108	-0.763352	0.445253	NA
ENSECAG00000004215	0.141473	-0.947834	4.99742	-0.189665	0.849572	NA
ENSECAG00000004216	51733.8	5.24501	0.54837	9.56472	1.12509e-21	4.36783e-20
ENSECAG00000004217	0	NA	NA	NA	NA	NA
ENSECAG00000004218	700.217	-0.241647	0.170239	-1.41946	0.155766	0.246427
ENSECAG00000004219	0.698665	3.21607	3.51484	0.914997	0.360193	NA
ENSECAG00000004220	0	NA	NA	NA	NA	NA
ENSECAG00000004224	597.249	-0.420691	0.268679	-1.56578	0.1174	0.196042
ENSECAG00000004226	54.3676	0.274901	0.385453	0.71319	0.475728	0.58781
ENSECAG00000004228	14.4319	0.248766	1.24165	0.20035	0.841207	0.893247
ENSECAG00000004229	0	NA	NA	NA	NA	NA
ENSECAG00000004232	80.1413	-0.402323	0.6059	-0.664009	0.506684	0.616873
ENSECAG00000004233	0	NA	NA	NA	NA	NA
ENSECAG00000004234	132.102	-3.62345	0.573308	-6.32026	2.6113e-10	2.67442e-09
ENSECAG00000004240	239.718	5.16796	0.579932	8.91133	5.0425e-19	1.44923e-17
ENSECAG00000004241	1.6275	1.38557	2.77403	0.499479	0.617442	NA
ENSECAG00000004242	0.295469	1.27016	4.96985	0.255573	0.79828	NA
ENSECAG00000004246	204.855	0.610222	0.26823	2.275	0.022906	0.0495111
ENSECAG00000004249	172.938	1.62569	0.386525	4.2059	2.60048e-05	0.000113527
ENSECAG00000004251	89.1175	-0.257088	0.602195	-0.426919	0.669439	0.758948
ENSECAG00000004253	391.934	0.227898	0.277439	0.821433	0.4114	0.52624
ENSECAG00000004256	404.219	-0.57241	0.182679	-3.13341	0.00172787	0.00513409
ENSECAG00000004257	233.721	-0.335749	0.259427	-1.29419	0.195598	0.295329
ENSECAG00000004258	0.144927	0	4.98898	0	1	NA
ENSECAG00000004260	94.1658	0.0121036	0.281057	0.0430646	0.96565	0.978049
ENSECAG00000004262	726.093	1.18165	0.240456	4.9142	8.91453e-07	5.19256e-06
ENSECAG00000004264	2094.81	2.36576	0.285475	8.28709	1.16048e-16	2.59186e-15
ENSECAG00000004270	286.962	0.235472	0.278843	0.84446	0.398413	0.513466
ENSECAG00000004271	0	NA	NA	NA	NA	NA
ENSECAG00000004274	74.8106	-0.573026	0.914292	-0.626742	0.530828	0.638613
ENSECAG00000004280	0.158825	-0.947834	4.99742	-0.189665	0.849572	NA
ENSECAG00000004286	172.218	0.723797	0.32934	2.19772	0.0279689	0.058909
ENSECAG00000004287	1056.12	0.793058	0.142954	5.54763	2.8956e-08	2.14173e-07
ENSECAG00000004288	5306.37	-1.6112	0.426749	-3.77552	0.000159676	0.00059602
ENSECAG00000004289	681.613	0.111702	0.157686	0.708383	0.478708	0.590324
ENSECAG00000004296	0.146539	0.815883	4.98998	0.163504	0.870122	NA
ENSECAG00000004299	746.557	1.7932	0.19173	9.35276	8.53935e-21	3.0152e-19
ENSECAG00000004303	0	NA	NA	NA	NA	NA
ENSECAG00000004306	83.0981	4.20036	0.675525	6.21792	5.03774e-10	4.88938e-09
ENSECAG00000004310	0	NA	NA	NA	NA	NA
ENSECAG00000004311	7325.82	-0.543372	0.22452	-2.42015	0.015514	0.0353082
ENSECAG00000004313	1470.18	-1.43423	0.258949	-5.53867	3.04785e-08	2.2465e-07
ENSECAG00000004314	404.18	-0.269809	0.2193	-1.23032	0.218577	0.322345
ENSECAG00000004315	0.516021	0	4.94616	0	1	NA
ENSECAG00000004316	12.0046	1.26169	3.24744	0.388518	0.697633	0.782239
ENSECAG00000004318	0	NA	NA	NA	NA	NA
ENSECAG00000004321	2.67184	0.964174	1.80376	0.534534	0.592972	0.694227
ENSECAG00000004325	3.47475	-5.44952	2.8541	-1.90937	0.0562146	0.106811
ENSECAG00000004327	0	NA	NA	NA	NA	NA
ENSECAG00000004334	0	NA	NA	NA	NA	NA
ENSECAG00000004335	3.18359	-1.66657	1.87969	-0.886621	0.375283	0.49104
ENSECAG00000004338	65.8628	2.51136	0.536593	4.6802	2.86593e-06	1.51037e-05
ENSECAG00000004339	226.693	-0.33102	0.334952	-0.98826	0.323025	0.438376
ENSECAG00000004342	0	NA	NA	NA	NA	NA
ENSECAG00000004343	0	NA	NA	NA	NA	NA
ENSECAG00000004345	0	NA	NA	NA	NA	NA
ENSECAG00000004348	0	NA	NA	NA	NA	NA
ENSECAG00000004349	419.191	-2.79341	0.918027	-3.04284	0.00234354	0.00672107
ENSECAG00000004352	25.1024	-0.282429	0.584455	-0.483235	0.628929	0.72481
ENSECAG00000004353	102.379	0.76807	0.417875	1.83804	0.0660569	0.121798
ENSECAG00000004355	90.0354	2.01229	0.839691	2.39646	0.0165542	0.0373155
ENSECAG00000004362	1322.75	-0.764251	0.126281	-6.052	1.43059e-09	1.29522e-08
ENSECAG00000004364	7.06858	2.14085	1.09671	1.95207	0.0509302	0.0982818
ENSECAG00000004370	56.604	-1.3231	0.438951	-3.01424	0.00257621	0.00730362
ENSECAG00000004372	1790.38	-0.00840465	2.48173	-0.00338661	NA	NA
ENSECAG00000004376	0	NA	NA	NA	NA	NA
ENSECAG00000004381	0.282946	-1.75576	4.96928	-0.353322	0.723847	NA
ENSECAG00000004383	2.32565	-0.938017	2.77599	-0.337903	0.735436	0.811678
ENSECAG00000004384	9.40838	3.42544	1.58542	2.16058	0.0307276	0.0638311
ENSECAG00000004386	2043.2	2.28041	0.359002	6.35207	2.12431e-10	2.22012e-09
ENSECAG00000004387	764.271	-0.726646	0.241343	-3.01084	0.00260527	0.00737753
ENSECAG00000004388	0.141473	-0.947834	4.99742	-0.189665	0.849572	NA
ENSECAG00000004389	1636.86	0.490527	0.230182	2.13104	0.0330858	0.0679871
ENSECAG00000004390	20.2323	-7.9012	1.90561	-4.14629	3.37901e-05	0.000144536
ENSECAG00000004391	0.158825	-0.947834	4.99742	-0.189665	0.849572	NA
ENSECAG00000004392	4.28388	-2.26914	1.64475	-1.37963	0.167701	0.260736
ENSECAG00000004393	0	NA	NA	NA	NA	NA
ENSECAG00000004395	28.2655	0.940036	0.652722	1.44018	0.149817	0.238594
ENSECAG00000004396	0	NA	NA	NA	NA	NA
ENSECAG00000004400	837.874	-10.9354	0.998559	-10.9512	6.55927e-28	4.24777e-26
ENSECAG00000004403	0	NA	NA	NA	NA	NA
ENSECAG00000004406	0	NA	NA	NA	NA	NA
ENSECAG00000004408	21.1789	0.697911	1.32806	0.525511	0.599228	0.700114
ENSECAG00000004409	4.18081	2.12037	1.82205	1.16373	0.244535	0.352562
ENSECAG00000004411	1.0636	-1.94721	4.19442	-0.464239	0.642477	NA
ENSECAG00000004415	606.581	0.30999	0.223299	1.38822	0.165069	0.257735
ENSECAG00000004417	155.425	-0.346414	0.27406	-1.26401	0.206227	0.307961
ENSECAG00000004420	294.51	1.14031	0.277509	4.10908	3.97241e-05	0.000167408
ENSECAG00000004433	73.1115	-11.8684	2.00346	-5.92392	3.14351e-09	2.68383e-08
ENSECAG00000004434	945.451	0.218716	0.203459	1.07498	0.282382	0.394659
ENSECAG00000004436	247.551	0.137271	0.314301	0.43675	0.662293	0.753379
ENSECAG00000004437	623.034	-1.1337	0.36459	-3.10951	0.00187395	0.00551842
ENSECAG00000004439	67.1099	-0.153964	0.481614	-0.319684	0.749208	0.822297
ENSECAG00000004442	0	NA	NA	NA	NA	NA
ENSECAG00000004444	63.8941	-0.0485271	0.672189	-0.0721926	0.942449	0.962901
ENSECAG00000004445	2.55265	-2.67494	4.81199	-0.55589	0.578286	0.680742
ENSECAG00000004446	85.4556	0.447443	0.431456	1.03705	0.299711	0.41377
ENSECAG00000004449	133.017	2.1364	0.308544	6.92414	4.38626e-12	5.71601e-11
ENSECAG00000004450	119.577	-0.817038	0.367244	-2.22479	0.0260957	0.0554122
ENSECAG00000004452	0	NA	NA	NA	NA	NA
ENSECAG00000004454	0	NA	NA	NA	NA	NA
ENSECAG00000004455	13.7299	7.17054	2.33552	3.07021	0.00213909	0.00620676
ENSECAG00000004461	44.8083	1.22141	0.508824	2.40046	0.0163746	0.0369555
ENSECAG00000004463	512.952	-0.120193	0.182724	-0.657784	0.510677	0.620664
ENSECAG00000004464	128.487	5.33628	0.947207	5.6337	1.76389e-08	1.34698e-07
ENSECAG00000004465	1734.47	0.179792	0.128206	1.40236	0.160806	0.252569
ENSECAG00000004470	1125.07	0.497725	0.15321	3.24866	0.00115951	0.0035974
ENSECAG00000004471	91.4184	3.94701	0.678068	5.82097	5.85084e-09	4.79356e-08
ENSECAG00000004473	0	NA	NA	NA	NA	NA
ENSECAG00000004476	230.712	-0.672505	0.198039	-3.39582	0.000684225	0.00224592
ENSECAG00000004482	0	NA	NA	NA	NA	NA
ENSECAG00000004483	0	NA	NA	NA	NA	NA
ENSECAG00000004484	99.4963	-9.29348	1.545	-6.01519	1.79674e-09	1.60227e-08
ENSECAG00000004492	269.938	-0.156835	0.332655	-0.471464	0.637309	0.732261
ENSECAG00000004493	211.678	5.8766	1.20362	4.88245	1.04774e-06	6.01782e-06
ENSECAG00000004494	0	NA	NA	NA	NA	NA
ENSECAG00000004498	0.0732695	0.494818	4.99742	0.0990147	0.921127	NA
ENSECAG00000004501	50.5197	-3.09986	2.07229	-1.49586	0.134689	0.219097
ENSECAG00000004502	747.784	5.14462	1.78143	2.88792	0.003878	0.0104851
ENSECAG00000004503	34.2926	5.13382	0.944445	5.4358	5.45512e-08	3.86524e-07
ENSECAG00000004504	84.3954	-0.160098	0.315103	-0.508082	0.611396	0.710357
ENSECAG00000004507	0	NA	NA	NA	NA	NA
ENSECAG00000004509	0	NA	NA	NA	NA	NA
ENSECAG00000004510	0	NA	NA	NA	NA	NA
ENSECAG00000004513	655.856	-0.479569	0.209128	-2.29318	0.0218375	0.0475515
ENSECAG00000004515	0.0860591	0.494818	4.99742	0.0990147	0.921127	NA
ENSECAG00000004523	102.323	1.72594	0.673941	2.56097	0.0104382	0.0251011
ENSECAG00000004527	0	NA	NA	NA	NA	NA
ENSECAG00000004532	20.3042	5.9551	1.27069	4.68651	2.77897e-06	1.46715e-05
ENSECAG00000004534	189.236	3.76243	0.697171	5.39671	6.78753e-08	4.71913e-07
ENSECAG00000004536	695.702	-0.781604	0.282083	-2.77083	0.0055914	0.014522
ENSECAG00000004544	77.0126	4.49368	0.811661	5.5364	3.08743e-08	2.27116e-07
ENSECAG00000004547	0	NA	NA	NA	NA	NA
ENSECAG00000004548	4.2427	-1.15082	1.45266	-0.792217	0.428234	0.542611
ENSECAG00000004549	938.343	-0.373817	0.161879	-2.30924	0.0209304	0.0458423
ENSECAG00000004556	1151.82	0.642338	0.400266	1.60478	0.108543	0.183859
ENSECAG00000004558	1217.95	1.29059	0.333684	3.86771	0.000109863	0.00042473
ENSECAG00000004563	1.24051	0.378858	3.1079	0.121902	0.902977	NA
ENSECAG00000004564	0	NA	NA	NA	NA	NA
ENSECAG00000004565	7.31864	0.891135	1.09177	0.816232	0.414367	0.5289
ENSECAG00000004567	224.82	0.921274	0.213468	4.31574	1.59071e-05	7.29446e-05
ENSECAG00000004572	50.1987	5.75974	1.14455	5.03232	4.84576e-07	2.94639e-06
ENSECAG00000004580	0	NA	NA	NA	NA	NA
ENSECAG00000004582	0	NA	NA	NA	NA	NA
ENSECAG00000004586	219.907	3.44196	0.836497	4.11473	3.87629e-05	0.00016359
ENSECAG00000004587	2.86437	1.65569	1.91071	0.86653	0.3862	0.500992
ENSECAG00000004588	0	NA	NA	NA	NA	NA
ENSECAG00000004590	174.596	0.466261	0.609731	0.764699	0.444451	0.559003
ENSECAG00000004591	0	NA	NA	NA	NA	NA
ENSECAG00000004592	451.4	-3.4265	0.370051	-9.25953	2.05344e-20	6.87414e-19
ENSECAG00000004593	224.864	-0.349251	0.26064	-1.33997	0.180254	0.276296
ENSECAG00000004594	5.58035	-5.11373	3.12833	-1.63465	0.102122	0.174749
ENSECAG00000004595	294.538	-1.02088	0.185709	-5.49718	3.85908e-08	2.80374e-07
ENSECAG00000004597	0	NA	NA	NA	NA	NA
ENSECAG00000004599	4.85284	0.561748	2.26927	0.247546	0.804486	0.864276
ENSECAG00000004602	0	NA	NA	NA	NA	NA
ENSECAG00000004604	1174.58	0.796098	0.162643	4.89476	9.8425e-07	5.68397e-06
ENSECAG00000004608	0	NA	NA	NA	NA	NA
ENSECAG00000004611	9.38167	-5.19909	1.4889	-3.4919	0.000479589	0.00162679
ENSECAG00000004612	0	NA	NA	NA	NA	NA
ENSECAG00000004615	5.33258	1.76875	1.58988	1.11251	0.265918	0.376582
ENSECAG00000004617	680.362	-2.20037	0.496938	-4.42786	9.51709e-06	4.52802e-05
ENSECAG00000004618	16.5486	0.253289	0.932975	0.271485	0.786018	0.850494
ENSECAG00000004620	1465.91	-1.18864	0.239635	-4.9602	7.04209e-07	4.17737e-06
ENSECAG00000004632	0	NA	NA	NA	NA	NA
ENSECAG00000004635	0	NA	NA	NA	NA	NA
ENSECAG00000004636	356.913	-0.908989	0.237127	-3.83334	0.000126415	0.000481694
ENSECAG00000004637	0	NA	NA	NA	NA	NA
ENSECAG00000004638	1.4581	2.83372	3.2225	0.879353	0.37921	NA
ENSECAG00000004645	3.07858	2.19539	1.61777	1.35705	0.174765	0.269555
ENSECAG00000004646	0	NA	NA	NA	NA	NA
ENSECAG00000004651	1911.56	0.833923	0.185225	4.50221	6.72489e-06	3.28708e-05
ENSECAG00000004655	614.636	-0.429181	0.160099	-2.68072	0.00734637	0.0184843
ENSECAG00000004657	74.841	-1.85503	0.700934	-2.64652	0.00813258	0.0201649
ENSECAG00000004658	0.0860591	0.494818	4.99742	0.0990147	0.921127	NA
ENSECAG00000004663	0	NA	NA	NA	NA	NA
ENSECAG00000004664	38.9915	0.467414	0.57074	0.818962	0.412808	0.52739
ENSECAG00000004666	43.9056	3.84494	1.08957	3.52886	0.00041736	0.00143208
ENSECAG00000004668	100.823	0.543813	0.284589	1.91087	0.0560212	0.106526
ENSECAG00000004670	0.585714	-2.34905	4.97948	-0.471745	0.637109	NA
ENSECAG00000004678	33.9054	-2.00736	1.49766	-1.34034	0.180136	0.276227
ENSECAG00000004691	3604.95	-0.620558	0.132951	-4.66758	3.04767e-06	1.59706e-05
ENSECAG00000004696	0.597529	0	4.9439	0	1	NA
ENSECAG00000004698	217.821	-0.314558	0.606901	-0.518302	0.604248	0.704314
ENSECAG00000004701	689.28	-0.435652	0.291252	-1.49579	0.134708	0.219097
ENSECAG00000004703	98.8574	-0.96239	2.91624	-0.33001	0.741392	0.816368
ENSECAG00000004704	0.682906	-3.47464	4.56779	-0.760682	0.446847	NA
ENSECAG00000004705	1.90259	-1.99371	2.60155	-0.766356	0.443464	0.558141
ENSECAG00000004707	522.733	-4.91155	0.416513	-11.7921	4.28878e-32	4.07709e-30
ENSECAG00000004708	0.455204	0.889756	4.94453	0.179948	0.857194	NA
ENSECAG00000004709	63.1713	1.58646	2.00333	0.791914	0.428411	0.542763
ENSECAG00000004716	0.362674	0	4.95384	0	1	NA
ENSECAG00000004718	0	NA	NA	NA	NA	NA
ENSECAG00000004725	3.62182	-0.587106	1.56432	-0.375312	0.707429	0.789344
ENSECAG00000004727	97.6467	1.77789	0.361239	4.92164	8.58212e-07	5.01667e-06
ENSECAG00000004732	2.75675	1.45715	2.53248	0.575385	0.565031	0.669978
ENSECAG00000004736	13.3794	-1.77118	1.33335	-1.32836	0.184058	0.281023
ENSECAG00000004743	37.4314	0.0929006	0.457243	0.203175	0.838998	0.891988
ENSECAG00000004755	1260.65	-1.50577	0.227685	-6.61338	3.75651e-11	4.31854e-10
ENSECAG00000004756	194.831	-0.629231	0.398732	-1.57808	0.114548	0.1921
ENSECAG00000004757	789.837	2.06477	0.328823	6.27927	3.40158e-10	3.41309e-09
ENSECAG00000004762	360.673	-1.30636	0.284357	-4.59408	4.34653e-06	2.19174e-05
ENSECAG00000004766	0	NA	NA	NA	NA	NA
ENSECAG00000004768	84.6189	4.86237	0.61852	7.8613	3.80158e-15	7.34081e-14
ENSECAG00000004770	80.3485	0.926606	0.362113	2.55889	0.0105008	0.0252311
ENSECAG00000004773	535.244	-0.784727	0.262839	-2.98558	0.0028304	0.00793743
ENSECAG00000004776	17.6394	-0.638944	1.31305	-0.486611	0.626534	0.722961
ENSECAG00000004777	27.1512	-0.377458	0.738351	-0.511217	0.609199	0.708638
ENSECAG00000004778	5.3969	-7.03272	2.43452	-2.88875	0.00386776	0.010465
ENSECAG00000004780	99.9427	-0.475519	0.383934	-1.23854	0.215514	0.318779
ENSECAG00000004785	0	NA	NA	NA	NA	NA
ENSECAG00000004787	17.4781	-1.55359	0.762617	-2.03718	0.0416325	0.0827516
ENSECAG00000004791	174.172	-1.14595	0.901962	-1.27051	0.203905	0.305322
ENSECAG00000004792	870.28	0.0978934	0.185359	0.528128	0.59741	0.698394
ENSECAG00000004794	1556.06	0.692035	0.255351	2.71013	0.00672561	0.0170701
ENSECAG00000004795	4.17218	-3.14222	2.55038	-1.23206	0.217926	0.321544
ENSECAG00000004803	0	NA	NA	NA	NA	NA
ENSECAG00000004805	0.158825	-0.947834	4.99742	-0.189665	0.849572	NA
ENSECAG00000004807	881.849	-0.850784	0.320116	-2.65773	0.00786682	0.0196175
ENSECAG00000004809	247.098	1.43909	0.58266	2.46986	0.0135166	0.0313991
ENSECAG00000004810	151.952	2.86305	0.478503	5.98335	2.18597e-09	1.91709e-08
ENSECAG00000004811	193.648	-1.55557	0.42003	-3.70347	0.000212668	0.000775098
ENSECAG00000004817	262.369	3.43226	0.301249	11.3934	4.50783e-30	3.75568e-28
ENSECAG00000004819	4.59281	0.603511	1.47431	0.409352	0.682281	0.769564
ENSECAG00000004821	12.9825	-1.64307	0.937103	-1.75335	0.0795418	0.141848
ENSECAG00000004824	1362.27	-1.05791	0.159377	-6.6378	3.18405e-11	3.68902e-10
ENSECAG00000004829	365.671	1.14493	0.312099	3.66847	0.000244002	0.000879785
ENSECAG00000004830	163.583	2.33574	0.401644	5.81544	6.04757e-09	4.94953e-08
ENSECAG00000004835	0	NA	NA	NA	NA	NA
ENSECAG00000004837	1.89214	2.61006	2.9942	0.871707	0.383368	0.49889
ENSECAG00000004842	0	NA	NA	NA	NA	NA
ENSECAG00000004843	212.264	0.253948	0.335612	0.75667	0.449248	0.563695
ENSECAG00000004844	185.172	0.51032	0.330555	1.54383	0.122631	0.202925
ENSECAG00000004845	102.787	-0.847759	0.500938	-1.69234	0.0905804	0.158334
ENSECAG00000004846	5.01318	0	4.67053	0	1	1
[truncated: 19,690 more rows]

## Sheet: DESeq_Fetal_vs_ESC_3D
	baseMean	log2FoldChange	lfcSE	stat	pvalue	padj
ENSECAG00000000001	242.094	-0.00659551	0.243338	-0.0271043	0.978377	0.986827
ENSECAG00000000003	405.308	0.394385	0.192653	2.04712	0.040646	0.0841755
ENSECAG00000000004	217.08	-0.417472	0.293166	-1.42401	0.154443	0.251304
ENSECAG00000000005	0.539097	1.00867	4.9614	0.203304	0.838898	NA
ENSECAG00000000006	0.665106	1.72957	4.93623	0.350383	0.726051	NA
ENSECAG00000000007	416.35	-0.262986	0.254992	-1.03135	0.302376	0.42372
ENSECAG00000000008	4165.33	-0.315301	0.148263	-2.12664	0.0334501	0.0713111
ENSECAG00000000010	299.794	0.34464	0.278948	1.2355	0.216645	0.32878
ENSECAG00000000011	1413.32	1.4065	0.579494	2.42712	0.0152191	0.0366157
ENSECAG00000000012	528.839	-0.0383534	0.472692	-0.0811383	0.935332	0.958072
ENSECAG00000000014	2613.68	2.01746	0.463933	4.3486	1.37008e-05	7.23071e-05
ENSECAG00000000015	538.415	-3.61664	0.512142	-7.06179	1.64371e-12	2.91582e-11
ENSECAG00000000016	370.815	-0.524376	0.341238	-1.53669	0.12437	0.211282
ENSECAG00000000017	39.3866	-0.609897	0.774371	-0.787603	0.430929	0.553018
ENSECAG00000000018	245.712	1.87868	0.304106	6.17771	6.50398e-10	7.68558e-09
ENSECAG00000000019	578.317	0.219337	0.168761	1.29969	0.193706	0.300737
ENSECAG00000000020	164.152	0.59507	0.288814	2.0604	0.0393608	0.0818567
ENSECAG00000000022	1040.74	0.957096	0.392267	2.43991	0.014691	0.035489
ENSECAG00000000024	0.228802	-0.564815	4.99753	-0.113019	0.910016	NA
ENSECAG00000000025	236.428	4.47169	0.560375	7.97981	1.4656e-15	4.05501e-14
ENSECAG00000000026	146.665	4.74437	0.84401	5.62123	1.89605e-08	1.72294e-07
ENSECAG00000000029	480.983	0.348471	0.188665	1.84704	0.0647415	0.12436
ENSECAG00000000030	234.915	0.312012	0.362725	0.86019	0.389684	0.514263
ENSECAG00000000031	554.883	0.471989	0.268433	1.75831	0.078694	0.145697
ENSECAG00000000034	0	NA	NA	NA	NA	NA
ENSECAG00000000035	802.854	0.244753	0.235178	1.04071	0.298008	0.419343
ENSECAG00000000036	3838.2	0.713069	0.196898	3.62152	0.000292875	0.00113862
ENSECAG00000000037	228.854	-0.450475	0.531345	-0.847801	0.396549	0.520611
ENSECAG00000000039	0.227914	1.31214	4.99724	0.262572	0.79288	NA
ENSECAG00000000040	2.80179	-6.07273	4.39015	-1.38326	0.166584	0.266931
ENSECAG00000000041	9.76008	3.88705	1.23713	3.142	0.00167799	0.00541087
ENSECAG00000000042	1692	0.301685	0.191713	1.57363	0.115573	0.199459
ENSECAG00000000043	6.31278	-0.220834	1.48994	-0.148216	0.882172	0.920991
ENSECAG00000000046	63.5209	1.80377	1.14238	1.57895	0.114347	0.197688
ENSECAG00000000047	592.372	-1.10943	0.219849	-5.04631	4.50417e-07	3.11407e-06
ENSECAG00000000048	1058.85	0.542542	0.174064	3.11691	0.0018276	0.00582741
ENSECAG00000000050	995.921	3.26962	0.403888	8.09537	5.70928e-16	1.65692e-14
ENSECAG00000000051	0.36962	1.22443	4.98042	0.245849	0.805799	NA
ENSECAG00000000053	605.489	-0.202418	0.229691	-0.881262	0.378176	0.502202
ENSECAG00000000054	0.750004	2.65962	4.29309	0.619512	0.535579	NA
ENSECAG00000000055	3.89784	-2.86169	2.66615	-1.07334	0.283119	0.403325
ENSECAG00000000056	0.293465	-0.1684	4.98777	-0.0337626	0.973066	NA
ENSECAG00000000057	407.125	-0.163605	0.191142	-0.855935	0.392034	0.516283
ENSECAG00000000058	0.0732695	0	4.99753	0	1	NA
ENSECAG00000000059	0	NA	NA	NA	NA	NA
ENSECAG00000000060	606.796	-0.470962	0.202767	-2.32267	0.0201969	0.0464515
ENSECAG00000000063	1.96337	1.72341	2.88013	0.598378	0.549588	0.663172
ENSECAG00000000064	546.879	0.00861536	0.21459	0.040148	0.967975	0.980329
ENSECAG00000000065	1.41185	5.08568	3.52341	1.44339	0.148909	NA
ENSECAG00000000066	4981.94	1.39639	0.219754	6.35436	2.09292e-10	2.6665e-09
ENSECAG00000000068	8.63015	-0.286224	1.01058	-0.283227	0.777003	0.846467
ENSECAG00000000072	28.165	-5.89729	1.13422	-5.1994	1.99929e-07	1.47804e-06
ENSECAG00000000073	0	NA	NA	NA	NA	NA
ENSECAG00000000074	449.787	-0.404982	0.303121	-1.33604	0.181536	0.285613
ENSECAG00000000077	21.0259	0.556651	0.8517	0.653576	0.513385	0.630883
ENSECAG00000000078	1969.45	0.913165	0.206598	4.42001	9.86984e-06	5.36546e-05
ENSECAG00000000080	273.453	1.36214	0.257796	5.28379	1.2654e-07	9.76372e-07
ENSECAG00000000081	71.828	-0.353898	0.431554	-0.820055	0.412185	0.535779
ENSECAG00000000084	785.114	0.0367805	0.163912	0.224392	0.822452	0.881857
ENSECAG00000000085	458.235	0.30864	0.360733	0.855591	0.392224	0.516441
ENSECAG00000000087	0	NA	NA	NA	NA	NA
ENSECAG00000000088	0.282946	-1.86111	4.96939	-0.374514	0.708022	NA
ENSECAG00000000090	50.0865	-0.263283	0.725445	-0.362926	0.71666	0.799241
ENSECAG00000000091	95.5195	0.179328	0.363888	0.492812	0.622145	0.724436
ENSECAG00000000092	0.147848	0.750541	4.98885	0.150444	0.880415	NA
ENSECAG00000000093	0	NA	NA	NA	NA	NA
ENSECAG00000000095	832.708	0.288468	0.243184	1.18621	0.235538	0.351023
ENSECAG00000000096	747.547	-0.710602	0.480252	-1.47965	0.138968	0.231094
ENSECAG00000000097	2.09221	-2.94307	3.23998	-0.908361	0.363688	0.487745
ENSECAG00000000099	95.0918	3.61258	1.4204	2.54335	0.0109796	0.0277248
ENSECAG00000000101	211.635	0.13173	0.328227	0.401338	0.688171	0.77745
ENSECAG00000000102	3139.57	-0.691752	0.181939	-3.80211	0.00014347	0.000599172
ENSECAG00000000103	348.955	-0.171735	0.193713	-0.886544	0.375324	0.499109
ENSECAG00000000104	110.17	0.639842	0.287059	2.22896	0.0258168	0.057178
ENSECAG00000000105	476.892	-5.70439	0.540502	-10.5539	4.87418e-26	3.63236e-24
ENSECAG00000000106	3925.98	2.62477	0.356222	7.36834	1.72765e-13	3.62392e-12
ENSECAG00000000107	0.300077	-1.93418	4.96385	-0.389652	0.696794	NA
ENSECAG00000000110	411.063	0.424167	0.227837	1.86171	0.0626434	0.121106
ENSECAG00000000113	253.085	-1.1861	0.369602	-3.20913	0.00133139	0.00440825
ENSECAG00000000114	0	NA	NA	NA	NA	NA
ENSECAG00000000116	474.289	-0.283814	0.226777	-1.25151	0.210749	0.321279
ENSECAG00000000117	10.6906	3.02714	0.938883	3.22419	0.00126328	0.00421244
ENSECAG00000000119	14.119	3.1898	1.18921	2.68229	0.00731209	0.0195455
ENSECAG00000000120	0	NA	NA	NA	NA	NA
ENSECAG00000000121	314.256	1.37533	0.609689	2.25579	0.0240837	0.0539844
ENSECAG00000000122	106.956	0.350532	1.05726	0.331548	0.740231	0.8177
ENSECAG00000000124	5116.49	0.695872	0.134382	5.17833	2.23878e-07	1.64443e-06
ENSECAG00000000125	347.269	-0.537641	0.260872	-2.06094	0.0393088	0.0817819
ENSECAG00000000126	0	NA	NA	NA	NA	NA
ENSECAG00000000127	612.028	-0.528329	0.180948	-2.91978	0.00350278	0.0102701
ENSECAG00000000129	1252.77	1.45238	0.218625	6.64327	3.06789e-11	4.40008e-10
ENSECAG00000000130	0	NA	NA	NA	NA	NA
ENSECAG00000000131	36.4922	6.1791	1.33478	4.62931	3.66888e-06	2.17117e-05
ENSECAG00000000132	1.88799	0.463267	3.26871	0.141728	0.887295	0.924254
ENSECAG00000000133	1010.5	4.12075	0.53053	7.76723	8.02184e-15	2.01293e-13
ENSECAG00000000134	127.938	-0.611861	0.298786	-2.04783	0.0405771	0.0840562
ENSECAG00000000135	1145.7	1.04464	0.273327	3.82192	0.000132415	0.000559143
ENSECAG00000000136	426.092	-4.18092	0.529025	-7.90308	2.72096e-15	7.2969e-14
ENSECAG00000000138	302.944	0.530745	0.298318	1.77912	0.0752196	0.140557
ENSECAG00000000139	0.601102	-2.93533	4.91057	-0.597756	0.550003	NA
ENSECAG00000000140	2252.74	-0.450418	0.185804	-2.42415	0.0153441	0.0368607
ENSECAG00000000141	299.008	1.28707	0.303954	4.23443	2.29127e-05	0.000114255
ENSECAG00000000143	0.0860591	0	4.99753	0	1	NA
ENSECAG00000000149	12.5259	1.44497	2.42514	0.595827	0.551291	0.664523
ENSECAG00000000152	172.607	0.415977	0.532932	0.780545	0.43507	0.557127
ENSECAG00000000153	174.578	-2.85525	0.390757	-7.30697	2.7323e-13	5.54446e-12
ENSECAG00000000154	20.5606	-0.986631	0.646646	-1.52577	0.127068	0.214915
ENSECAG00000000155	9.60892	1.35095	0.881996	1.5317	0.125597	0.212795
ENSECAG00000000156	0.146539	0	4.9901	0	1	NA
ENSECAG00000000157	26.1175	5.20832	0.976563	5.33332	9.64353e-08	7.6437e-07
ENSECAG00000000158	140.613	4.41384	0.896488	4.92348	8.50193e-07	5.6087e-06
ENSECAG00000000159	0	NA	NA	NA	NA	NA
ENSECAG00000000160	766.532	-1.15013	0.242627	-4.74031	2.13394e-06	1.31367e-05
ENSECAG00000000161	0.143712	1.68293	4.96023	0.339286	0.734395	NA
ENSECAG00000000162	5020.16	0.0151761	0.162564	0.0933548	0.925622	0.951742
ENSECAG00000000164	1.29262	-2.48593	2.51936	-0.986733	0.323774	NA
ENSECAG00000000166	103.439	5.2206	1.42412	3.66583	0.000246538	0.000976539
ENSECAG00000000168	0.293639	-0.0624948	4.97457	-0.0125629	0.989977	NA
ENSECAG00000000170	0.696705	-2.1454	3.56342	-0.602062	0.547133	NA
ENSECAG00000000171	291.032	-0.231427	0.282637	-0.818814	0.412893	0.536323
ENSECAG00000000173	424.281	-2.13686	0.777868	-2.74707	0.00601302	0.0164861
ENSECAG00000000174	496.102	1.88226	0.444507	4.23449	2.29073e-05	0.000114255
ENSECAG00000000176	182.64	-0.807654	0.32083	-2.51739	0.0118228	0.0295571
ENSECAG00000000178	46.0781	1.4888	0.937478	1.58809	0.112265	0.194565
ENSECAG00000000179	227.723	2.88931	0.804716	3.59048	0.000330072	0.00126878
ENSECAG00000000182	0	NA	NA	NA	NA	NA
ENSECAG00000000184	810.207	-0.541929	0.170018	-3.18747	0.00143522	0.00470892
ENSECAG00000000185	0.216704	2.05309	4.92074	0.417232	0.676509	NA
ENSECAG00000000186	2123.99	0.00239089	0.287048	0.00832922	0.993354	0.996647
ENSECAG00000000188	426.319	0.36573	0.26082	1.40223	0.160845	0.259671
ENSECAG00000000190	114.046	-0.599042	0.316704	-1.89149	0.0585588	0.114312
ENSECAG00000000193	708.026	-0.290158	0.279213	-1.0392	0.298712	0.420055
ENSECAG00000000194	227.346	-0.0553634	0.278057	-0.199109	0.842178	0.895176
ENSECAG00000000195	0	NA	NA	NA	NA	NA
ENSECAG00000000196	519.103	-4.27868	0.543944	-7.86604	3.66047e-15	9.65922e-14
ENSECAG00000000197	431.19	-4.69886	1.24475	-3.77495	0.000160038	0.000660369
ENSECAG00000000199	1.97796	0.373567	2.53363	0.147444	0.882782	0.921239
ENSECAG00000000201	1.77454	3.80953	3.6739	1.03692	0.299775	NA
ENSECAG00000000202	0.580849	-2.88948	4.91229	-0.588214	0.556389	NA
ENSECAG00000000203	86.3692	0.831759	1.16462	0.714191	0.475109	0.594745
ENSECAG00000000204	849.777	0.816724	0.159438	5.1225	3.01504e-07	2.15589e-06
ENSECAG00000000205	1.15213	3.55323	3.75192	0.947044	0.343616	NA
ENSECAG00000000206	0	NA	NA	NA	NA	NA
ENSECAG00000000207	18.9022	0.944573	1.55574	0.607153	0.543749	0.65784
ENSECAG00000000212	588.861	1.55234	0.421276	3.68486	0.000228825	0.000912226
ENSECAG00000000214	0.158825	-1.05318	4.99753	-0.210739	0.833091	NA
ENSECAG00000000216	3029.02	-0.633469	0.188681	-3.35735	0.000786941	0.00276811
ENSECAG00000000217	1284.64	4.68169	0.807337	5.79893	6.67378e-09	6.65136e-08
ENSECAG00000000218	5.89191	-5.42867	3.18559	-1.70414	0.0883558	0.160225
ENSECAG00000000220	242.477	-0.498524	0.304034	-1.6397	0.101068	0.178731
ENSECAG00000000221	361.988	2.56242	0.54949	4.66327	3.11226e-06	1.86786e-05
ENSECAG00000000223	1351.35	-1.2353	0.296252	-4.16974	3.04944e-05	0.000148761
ENSECAG00000000224	233.105	-0.165885	0.283482	-0.58517	0.558433	0.670572
ENSECAG00000000225	151.432	-0.676642	0.528785	-1.27962	0.20068	0.309108
ENSECAG00000000226	200.336	-1.01388	0.260196	-3.8966	9.7554e-05	0.000426763
ENSECAG00000000227	689.345	-0.476221	0.213358	-2.23203	0.0256131	0.0568167
ENSECAG00000000229	297.161	-0.593989	0.546766	-1.08637	0.277316	0.397582
ENSECAG00000000231	0.750413	0.011206	3.06737	0.0036533	0.997085	NA
ENSECAG00000000232	62.2632	0.0489412	0.403521	0.121285	0.903465	0.935184
ENSECAG00000000233	1.07171	-3.768	4.88704	-0.771018	0.440696	NA
ENSECAG00000000234	53.9615	5.24737	1.54246	3.40194	0.000669083	0.00239269
ENSECAG00000000235	151.329	0.299632	0.379221	0.790125	0.429455	0.551916
ENSECAG00000000236	3264.88	-0.606535	0.228135	-2.65866	0.0078451	0.0207681
ENSECAG00000000237	156.125	-1.25327	0.343581	-3.64766	0.000264638	0.00103935
ENSECAG00000000238	272.916	-2.21382	0.325169	-6.80823	9.88095e-12	1.52799e-10
ENSECAG00000000239	532.952	6.6098	1.27897	5.16808	2.36513e-07	1.7321e-06
ENSECAG00000000240	1.84721	3.66904	2.91537	1.25851	0.208206	0.318221
ENSECAG00000000241	3.48231	0.936035	2.04736	0.45719	0.647534	0.744933
ENSECAG00000000242	6663.79	-0.756711	0.17773	-4.25764	2.06592e-05	0.000104188
ENSECAG00000000243	0	NA	NA	NA	NA	NA
ENSECAG00000000244	72.3122	4.24121	0.960831	4.4141	1.01431e-05	5.50394e-05
ENSECAG00000000245	0	NA	NA	NA	NA	NA
ENSECAG00000000246	881.241	-0.0302977	0.164838	-0.183803	0.854168	0.903066
ENSECAG00000000248	549.054	-0.194492	0.266146	-0.730775	0.464917	0.585688
ENSECAG00000000250	167.889	1.00265	1.2862	0.779544	0.43566	0.557786
ENSECAG00000000251	7.1757	-0.938379	1.03265	-0.908708	0.363504	0.487588
ENSECAG00000000252	301.008	0.317131	0.210786	1.50452	0.132448	0.222397
ENSECAG00000000253	0.15571	-1.05318	4.99753	-0.210739	0.833091	NA
ENSECAG00000000257	6.73244	-1.908	1.91078	-0.998547	0.318014	0.440369
ENSECAG00000000258	114.384	-1.67228	0.471959	-3.54328	0.000395179	0.0014916
ENSECAG00000000259	27.3687	-0.9565	0.736303	-1.29906	0.193924	0.300925
ENSECAG00000000260	531.508	0.0922809	0.272095	0.33915	0.734497	0.813001
ENSECAG00000000261	694.285	0.129959	0.249096	0.52172	0.601865	0.707207
ENSECAG00000000263	540.001	-0.294187	0.241378	-1.21878	0.222928	0.335978
ENSECAG00000000264	0.904115	0.675302	3.55512	0.189952	0.849347	NA
ENSECAG00000000265	1162.14	-0.958241	0.193596	-4.94969	7.43314e-07	4.96596e-06
ENSECAG00000000266	342.21	-0.30931	0.299276	-1.03353	0.301358	0.422613
ENSECAG00000000267	1.70153	-4.18336	4.85469	-0.861716	0.388844	NA
ENSECAG00000000268	0.292757	1.10373	4.98198	0.221544	0.824669	NA
ENSECAG00000000269	435.22	0.110954	0.254744	0.435553	0.663161	0.75768
ENSECAG00000000270	2.66155	-0.942387	1.88188	-0.50077	0.616533	0.720106
ENSECAG00000000271	50.512	2.06736	1.13954	1.81422	0.0696445	0.132008
ENSECAG00000000272	0	NA	NA	NA	NA	NA
ENSECAG00000000273	929.799	-0.0842732	0.186182	-0.452638	0.650809	0.747425
ENSECAG00000000274	8.49807	-0.304775	0.934162	-0.326255	0.744232	0.819801
ENSECAG00000000275	0.21739	0.950117	4.98447	0.190615	0.848827	NA
ENSECAG00000000276	14.0891	0.509636	0.738905	0.689718	0.490372	0.609573
ENSECAG00000000277	0.565892	-2.85475	4.91364	-0.580985	0.561251	NA
ENSECAG00000000278	3.30443	-4.41627	2.69521	-1.63856	0.101305	0.179043
ENSECAG00000000279	241.09	0.328476	0.252574	1.30051	0.193425	0.300365
ENSECAG00000000280	0.424419	-2.44194	4.93235	-0.495087	0.620539	NA
ENSECAG00000000281	404.855	0.966889	0.484264	1.99661	0.0458671	0.0931794
ENSECAG00000000282	136.029	-0.270923	0.357614	-0.757585	0.4487	0.570345
ENSECAG00000000283	0	NA	NA	NA	NA	NA
ENSECAG00000000284	501.955	-5.19585	1.58342	-3.2814	0.00103293	0.00352064
ENSECAG00000000285	214.098	4.46727	0.875557	5.10221	3.35715e-07	2.38213e-06
ENSECAG00000000286	629.822	0.293133	0.165291	1.77343	0.0761575	0.142101
ENSECAG00000000287	1227.36	-0.197456	0.177232	-1.11411	0.265233	0.383972
ENSECAG00000000288	954.046	-9.10256	0.69234	-13.1475	1.75826e-39	3.62152e-37
ENSECAG00000000289	0	NA	NA	NA	NA	NA
ENSECAG00000000291	1.97975	-1.41946	2.43335	-0.583334	0.559669	0.671403
ENSECAG00000000292	1.37043	-2.18279	2.49568	-0.874625	0.381778	NA
ENSECAG00000000293	1.98779	-5.09243	3.22722	-1.57796	0.114574	0.197965
ENSECAG00000000294	609.739	0.0485874	0.224165	0.216748	0.828405	0.885997
ENSECAG00000000295	284.095	0.569578	0.258732	2.20142	0.0277062	0.0607188
ENSECAG00000000296	4.43615	3.5217	1.67496	2.10255	0.0355048	0.0748772
ENSECAG00000000297	0	NA	NA	NA	NA	NA
ENSECAG00000000298	1368.56	-0.465438	0.146904	-3.16832	0.00153321	0.00499067
ENSECAG00000000299	131.254	-1.65707	0.323676	-5.11953	3.06295e-07	2.18698e-06
ENSECAG00000000300	267.357	0.859063	0.267223	3.21478	0.00130545	0.00433107
ENSECAG00000000301	89.0549	-0.059607	0.308976	-0.192918	0.847023	0.898472
ENSECAG00000000302	278.77	1.10075	0.27712	3.97212	7.12362e-05	0.000320714
ENSECAG00000000303	4856.02	0.0998411	0.297028	0.336134	0.73677	0.814846
ENSECAG00000000306	1332.29	-0.176138	0.126133	-1.39645	0.16258	0.261702
ENSECAG00000000307	1305.26	-0.701901	0.227054	-3.09134	0.00199255	0.00628178
ENSECAG00000000308	632.339	0.142105	0.206094	0.689519	0.490497	0.609627
ENSECAG00000000310	0.268804	1.04404	4.9861	0.20939	0.834143	NA
ENSECAG00000000311	545.988	-0.00638772	0.15224	-0.0419582	0.966532	0.979611
ENSECAG00000000313	731.272	-1.73613	0.554697	-3.12986	0.00174888	0.0056132
ENSECAG00000000314	859.599	0.400309	0.17813	2.24729	0.0246216	0.0549328
ENSECAG00000000317	0.143712	1.68293	4.96023	0.339286	0.734395	NA
ENSECAG00000000319	1443.59	0.20064	0.124108	1.61666	0.105952	0.185949
ENSECAG00000000320	1145.29	0.971614	0.319366	3.04232	0.00234762	0.00727742
ENSECAG00000000323	0.943624	-0.629737	3.30312	-0.190649	0.8488	NA
ENSECAG00000000324	51.435	-9.35357	1.73533	-5.39008	7.04252e-08	5.71963e-07
ENSECAG00000000326	121.981	-1.35961	0.483757	-2.81053	0.00494604	0.0138927
ENSECAG00000000327	492.062	-1.19254	0.299483	-3.98198	6.83441e-05	0.000309007
ENSECAG00000000329	763.219	0.686402	0.266629	2.57437	0.0100424	0.025704
ENSECAG00000000330	0	NA	NA	NA	NA	NA
ENSECAG00000000331	315.51	-1.09477	0.294684	-3.71508	0.000203143	0.000819534
ENSECAG00000000332	954.365	-0.424255	0.230975	-1.8368	0.0662401	0.126754
ENSECAG00000000336	10531.9	5.52333	1.59715	3.45825	0.000543704	0.00198942
ENSECAG00000000339	10.0628	2.39939	2.13409	1.12432	0.260878	0.379371
ENSECAG00000000340	0.574847	3.4198	4.83537	0.707247	0.479413	NA
ENSECAG00000000341	456.107	1.20838	0.370379	3.26255	0.00110413	0.0037299
ENSECAG00000000343	223.134	-0.610643	0.503345	-1.21317	0.225065	0.338442
ENSECAG00000000344	0	NA	NA	NA	NA	NA
ENSECAG00000000345	105.911	0.621554	0.422946	1.46958	0.141675	0.234753
ENSECAG00000000346	408.228	-0.693382	0.207719	-3.33807	0.000843614	0.0029451
ENSECAG00000000348	1169.28	-0.52664	0.216872	-2.42834	0.0151681	0.0365107
ENSECAG00000000350	205.078	-0.116925	0.321004	-0.364248	0.715673	0.798611
ENSECAG00000000351	199.415	-0.6302	0.283579	-2.22231	0.0262626	0.0580526
ENSECAG00000000352	547.061	-1.23532	0.234429	-5.2695	1.36798e-07	1.04573e-06
ENSECAG00000000353	12.5185	4.41568	1.53972	2.86785	0.00413277	0.0118754
ENSECAG00000000354	1251.13	-3.12977	0.380311	-8.22951	1.87986e-16	5.79591e-15
ENSECAG00000000356	371.08	-2.27374	0.31841	-7.14092	9.2708e-13	1.70156e-11
ENSECAG00000000357	84.777	5.5568	0.928933	5.98192	2.20527e-09	2.37676e-08
ENSECAG00000000359	455.919	-0.579778	0.227795	-2.54518	0.0109222	0.0276035
ENSECAG00000000360	0.308979	2.50788	4.90017	0.511795	0.608795	NA
ENSECAG00000000361	630.373	0.758488	0.245928	3.08419	0.00204106	0.00641018
ENSECAG00000000362	526.772	-0.594321	0.197221	-3.01348	0.00258269	0.00790532
ENSECAG00000000364	286.366	-0.810098	0.245464	-3.30028	0.000965896	0.00331503
ENSECAG00000000365	128.688	0.216977	0.332487	0.65259	0.514021	0.631455
ENSECAG00000000366	98.4294	-0.144303	0.476149	-0.303062	0.761843	0.833611
ENSECAG00000000367	481.817	-0.146997	0.348186	-0.42218	0.672894	0.765849
ENSECAG00000000369	139.994	4.44928	0.618226	7.19686	6.16138e-13	1.16103e-11
ENSECAG00000000370	10719.2	-0.568058	0.192068	-2.95759	0.00310053	0.00924238
ENSECAG00000000371	426.463	0.474487	0.298295	1.59066	0.111685	0.193764
ENSECAG00000000372	1026.32	-0.263407	0.207298	-1.27067	0.203847	0.312912
ENSECAG00000000373	1746.3	3.40611	0.670528	5.07974	3.77954e-07	2.64639e-06
ENSECAG00000000374	0.376849	0.0950139	4.96937	0.0191199	0.984745	NA
ENSECAG00000000375	712.832	-0.217852	0.160411	-1.35809	0.174437	0.276792
ENSECAG00000000376	84.4172	0.243444	0.418977	0.581043	0.561212	0.672982
ENSECAG00000000377	478.935	-0.552666	0.170456	-3.24227	0.00118581	0.00397954
ENSECAG00000000378	0	NA	NA	NA	NA	NA
ENSECAG00000000381	588.871	-1.51124	0.517584	-2.91979	0.00350269	0.0102701
ENSECAG00000000382	2.57738	-3.7149	3.68776	-1.00736	0.313762	0.436173
ENSECAG00000000383	1265.84	-0.327712	0.190548	-1.71984	0.0854611	0.155948
ENSECAG00000000384	1463.52	0.120343	0.194296	0.61938	0.535666	0.650875
ENSECAG00000000385	0.952952	-3.59623	4.89085	-0.735298	0.462158	NA
ENSECAG00000000386	24.7232	3.65459	1.00548	3.63467	0.000278335	0.00108653
ENSECAG00000000387	2.76878	1.86111	2.43538	0.764197	0.44475	0.566733
ENSECAG00000000390	86.6521	1.1362	0.344186	3.30111	0.000963029	0.00330749
ENSECAG00000000391	193.722	0.841799	0.448168	1.87831	0.0603388	0.1172
ENSECAG00000000392	854.275	-0.0142554	0.151806	-0.0939053	0.925184	0.951424
ENSECAG00000000393	605.824	-0.148787	0.191643	-0.776374	0.437528	0.559646
ENSECAG00000000395	132.017	-7.34175	1.19042	-6.16736	6.94413e-10	8.15371e-09
ENSECAG00000000396	0.214212	-0.559231	4.99753	-0.111901	0.910902	NA
ENSECAG00000000397	2106.4	-0.0028196	0.164417	-0.0171491	0.986318	0.991331
ENSECAG00000000398	1164.96	1.1721	0.358113	3.27299	0.00106418	0.00361135
ENSECAG00000000399	41.3626	-1.03387	0.626817	-1.6494	0.0990665	0.175968
ENSECAG00000000400	28.753	-6.24339	1.46545	-4.26038	2.04083e-05	0.000103154
ENSECAG00000000401	3.92263	-0.779921	1.75571	-0.444218	0.656885	0.752189
ENSECAG00000000402	554.59	-0.940091	0.263619	-3.5661	0.000362339	0.001381
ENSECAG00000000403	22.6357	-26.8039	4.85817	-5.51728	NA	NA
ENSECAG00000000404	3957.47	1.7763	0.257774	6.89093	5.543e-12	8.93424e-11
ENSECAG00000000406	1942.51	-1.1828	0.27802	-4.25437	2.09637e-05	0.000105494
ENSECAG00000000407	691.503	0.452693	0.187959	2.40847	0.0160198	0.0382134
ENSECAG00000000408	0	NA	NA	NA	NA	NA
ENSECAG00000000409	96.2108	0.256947	0.373811	0.687371	0.491849	0.610795
ENSECAG00000000410	705.834	0.782506	0.250517	3.12357	0.00178673	0.00570815
ENSECAG00000000411	285.854	-2.2888	0.3617	-6.32789	2.48528e-10	3.1261e-09
ENSECAG00000000412	224.979	-0.407836	0.321815	-1.2673	0.205049	0.314399
ENSECAG00000000413	1423.1	-0.641328	0.318283	-2.01496	0.0439087	0.089754
ENSECAG00000000414	0	NA	NA	NA	NA	NA
ENSECAG00000000416	47.0191	-4.50914	1.05207	-4.28596	1.81954e-05	9.30796e-05
ENSECAG00000000417	1.33874	-0.88598	2.62305	-0.337767	0.735539	NA
ENSECAG00000000418	0.0732695	0	4.99753	0	1	NA
ENSECAG00000000419	2.68305	4.07433	2.14051	1.90344	0.0569836	0.111727
ENSECAG00000000420	137.522	0.601236	0.33759	1.78097	0.074918	0.140123
ENSECAG00000000421	111.023	-0.473556	0.426076	-1.11143	0.266381	0.385371
ENSECAG00000000423	867.878	-0.624299	0.23806	-2.62245	0.00873013	0.0227536
ENSECAG00000000424	34.7988	0.144365	0.742197	0.19451	0.845777	0.897643
ENSECAG00000000426	46.6598	0.0871628	0.606037	0.143824	0.885639	0.923283
ENSECAG00000000428	1232.17	-1.67467	0.255981	-6.54216	6.06383e-11	8.39651e-10
ENSECAG00000000430	0.735869	-0.530276	4.94574	-0.107219	0.914615	NA
ENSECAG00000000431	0	NA	NA	NA	NA	NA
ENSECAG00000000432	127.692	-0.917462	0.393636	-2.33074	0.0197673	0.0456406
ENSECAG00000000435	762.338	-9.61229	1.06645	-9.0134	1.99773e-19	8.322e-18
ENSECAG00000000436	0	NA	NA	NA	NA	NA
ENSECAG00000000437	250.036	0.0170294	0.311099	0.0547394	0.956346	0.972344
ENSECAG00000000438	2306.57	0.614495	0.25088	2.44936	0.0143111	0.034718
ENSECAG00000000440	35.9514	3.27224	0.745388	4.38998	1.1336e-05	6.08066e-05
ENSECAG00000000442	409.923	0.016155	0.286233	0.0564402	0.954991	0.971699
ENSECAG00000000445	0.438876	-2.48545	4.93011	-0.504137	0.614165	NA
ENSECAG00000000446	326.379	0.888701	0.316908	2.80428	0.00504286	0.01413
ENSECAG00000000449	235.123	-0.0452097	0.298809	-0.1513	0.879739	0.919677
ENSECAG00000000450	929.149	-0.375995	0.207232	-1.81437	0.0696204	0.132008
ENSECAG00000000451	3.30891	0.342294	2.07771	0.164746	0.869144	0.912331
ENSECAG00000000452	23.0284	6.22131	1.56531	3.97448	7.05325e-05	0.000318126
ENSECAG00000000453	77.4684	-0.218691	0.308774	-0.708256	0.478786	0.598382
ENSECAG00000000454	0	NA	NA	NA	NA	NA
ENSECAG00000000455	60.7241	0.35902	0.499206	0.719183	0.472028	0.592081
ENSECAG00000000458	2333.99	0.402251	0.186933	2.15185	0.0314094	0.0676085
ENSECAG00000000460	43.6063	-0.566632	0.469813	-1.20608	0.227787	0.341738
ENSECAG00000000461	19.282	4.55641	1.0222	4.45747	8.29309e-06	4.5788e-05
ENSECAG00000000462	202.514	2.56553	0.49084	5.22681	1.72461e-07	1.29433e-06
ENSECAG00000000463	99.393	-0.380555	0.37919	-1.0036	0.315572	0.437894
ENSECAG00000000464	385.292	0.674961	0.315091	2.14211	0.0321844	0.0689732
ENSECAG00000000465	143.674	-4.82755	0.637065	-7.5778	3.51455e-14	8.00626e-13
ENSECAG00000000466	384.457	-0.0067023	0.244968	-0.0273599	0.978173	0.986756
ENSECAG00000000467	93.3128	-0.419958	0.324138	-1.29561	0.195108	0.302315
ENSECAG00000000469	433.249	0.0826909	0.173163	0.477533	0.632982	0.732511
ENSECAG00000000470	2.30043	2.36774	2.227	1.0632	0.287691	0.408235
ENSECAG00000000471	522.987	0.0609587	0.178181	0.342116	0.732263	0.811255
ENSECAG00000000473	984.289	-1.05678	0.243381	-4.34209	1.41134e-05	7.42731e-05
ENSECAG00000000474	990.825	0.0385938	0.270048	0.142915	0.886358	0.923665
ENSECAG00000000475	8.14592	0.595568	0.997338	0.597158	0.550402	0.663885
ENSECAG00000000477	901.507	1.0278	0.247545	4.15198	3.29607e-05	0.000159898
ENSECAG00000000478	944.845	2.02039	0.399818	5.05327	4.34304e-07	3.01433e-06
ENSECAG00000000479	752.822	0.486058	0.219141	2.21802	0.0265536	0.0585647
ENSECAG00000000480	2617.99	6.12041	1.82874	3.3468	NA	NA
ENSECAG00000000481	7.16282	-1.16695	1.34913	-0.864963	0.387059	0.511458
ENSECAG00000000482	503.22	-0.529416	0.225432	-2.34845	0.0188517	0.0438955
ENSECAG00000000484	87.3098	1.2282	0.321587	3.81919	0.00013389	0.000564248
ENSECAG00000000485	1309.86	0.499835	0.14913	3.35167	0.000803265	0.00282018
ENSECAG00000000487	607.453	2.393	0.577952	4.14048	3.4658e-05	0.000167256
ENSECAG00000000488	0.0732695	0	4.99753	0	1	NA
ENSECAG00000000489	3647.31	0.037201	0.182272	0.204096	0.838279	0.892439
ENSECAG00000000493	0	NA	NA	NA	NA	NA
ENSECAG00000000495	669.231	5.97164	1.93294	3.0894	0.00200559	0.00631808
ENSECAG00000000496	434.895	0.0445369	0.223852	0.198957	0.842296	0.895222
ENSECAG00000000497	400.141	-0.843566	0.255663	-3.29952	0.000968505	0.0033224
ENSECAG00000000500	3905.78	-4.16982	1.03535	-4.02746	5.63828e-05	0.000258792
ENSECAG00000000501	12.3323	-7.60987	2.2013	-3.45698	0.000546261	0.00199829
ENSECAG00000000502	78.4538	2.49809	0.570211	4.381	1.18137e-05	6.32025e-05
ENSECAG00000000505	13.2562	-0.607353	0.896317	-0.67761	0.498019	0.616342
ENSECAG00000000506	75.4675	-4.84093	0.646688	-7.48573	7.1152e-14	1.56555e-12
ENSECAG00000000508	48.4213	-0.665232	0.612111	-1.08678	0.277132	0.397358
ENSECAG00000000509	0	NA	NA	NA	NA	NA
ENSECAG00000000511	413.157	2.34821	0.295681	7.94172	1.99399e-15	5.43582e-14
ENSECAG00000000512	502.88	3.02639	0.478205	6.32865	2.47322e-10	3.11621e-09
ENSECAG00000000513	461.018	0.0839608	0.230749	0.363862	0.715961	0.798804
ENSECAG00000000514	0.282946	-1.86111	4.96939	-0.374514	0.708022	NA
ENSECAG00000000515	0.924573	-1.73023	4.29434	-0.402909	0.687015	NA
ENSECAG00000000516	2078.64	1.3821	0.210821	6.55583	5.53327e-11	7.74136e-10
ENSECAG00000000517	633.918	-0.580534	0.294988	-1.96799	0.0490688	0.0985898
ENSECAG00000000518	1101.17	1.42498	0.170509	8.35722	6.42157e-17	2.10225e-15
ENSECAG00000000519	1.87212	-1.41707	2.11612	-0.669655	0.503078	0.620996
ENSECAG00000000520	504.139	1.00866	0.385653	2.61545	0.00891093	0.0231637
ENSECAG00000000522	0	NA	NA	NA	NA	NA
ENSECAG00000000525	0.159288	0	4.98908	0	1	NA
ENSECAG00000000526	724.782	0.667574	0.241437	2.765	0.00569228	0.0157083
ENSECAG00000000527	0	NA	NA	NA	NA	NA
ENSECAG00000000529	523.591	-0.160264	0.210194	-0.762459	0.445786	0.56781
ENSECAG00000000530	0	NA	NA	NA	NA	NA
ENSECAG00000000532	235.691	-2.88335	0.570593	-5.05325	4.34365e-07	3.01433e-06
ENSECAG00000000535	0.0860591	0	4.99753	0	1	NA
ENSECAG00000000536	1246.51	0.415565	0.142596	2.91428	0.0035651	0.0104344
ENSECAG00000000538	5.59278	-0.213984	1.28613	-0.166378	0.867859	0.911369
ENSECAG00000000539	1706.72	0.143305	0.205501	0.697347	0.485586	0.60479
ENSECAG00000000540	542.981	0.237527	0.159859	1.48585	0.137319	0.228845
ENSECAG00000000541	18.0203	0.113588	0.926128	0.122648	0.902386	0.934328
ENSECAG00000000543	441.745	4.29114	0.765138	5.60832	2.04294e-08	1.84175e-07
ENSECAG00000000544	103.942	4.36752	1.09899	3.97412	7.06398e-05	0.00031851
ENSECAG00000000545	1027.5	0.0663803	0.26331	0.252099	0.800965	0.865135
ENSECAG00000000546	92.1001	0.535956	0.403875	1.32703	0.184498	0.289167
ENSECAG00000000547	1068.89	0.391391	0.253498	1.54396	0.122598	0.20898
ENSECAG00000000548	4.17302	-5.72931	3.69514	-1.5505	0.121022	0.206865
ENSECAG00000000550	253.962	0.339829	0.321791	1.05606	0.290943	0.411589
ENSECAG00000000551	4.70011	2.85708	2.08985	1.36712	0.171588	0.273383
ENSECAG00000000552	1.21407	-1.99631	3.27268	-0.609993	0.541867	NA
ENSECAG00000000554	4.18848	-5.73575	3.13756	-1.82809	0.0675358	0.128768
ENSECAG00000000555	786.566	0.416419	0.19865	2.09624	0.0360611	0.0758669
ENSECAG00000000556	280.258	-1.06142	0.230588	-4.60309	4.16265e-06	2.44001e-05
ENSECAG00000000557	252.795	-0.256637	0.211902	-1.21111	0.225853	0.339385
ENSECAG00000000558	4915.39	-0.182034	0.171726	-1.06003	0.289133	0.40977
ENSECAG00000000559	0.436627	0.306193	4.93866	0.0619992	0.950563	NA
ENSECAG00000000562	259.323	1.91734	0.264564	7.24718	4.2553e-13	8.31438e-12
ENSECAG00000000565	1250.85	-0.701666	0.196793	-3.56551	0.000363152	0.00138375
ENSECAG00000000566	305.339	-2.77291	0.579384	-4.78597	1.70166e-06	1.0621e-05
ENSECAG00000000567	59.1045	0.210621	0.392651	0.536408	0.591677	0.698092
ENSECAG00000000568	244.12	-0.511157	0.230995	-2.21285	0.026908	0.0592143
ENSECAG00000000572	1220.31	0.0122028	0.235833	0.0517432	0.958733	0.97417
ENSECAG00000000574	142.088	-5.10368	0.720717	-7.0814	1.4271e-12	2.55602e-11
ENSECAG00000000575	9.58108	4.60033	1.48944	3.08863	0.00201085	0.00632736
ENSECAG00000000576	152.979	-0.0558877	0.424801	-0.131562	0.895331	0.92959
ENSECAG00000000577	1779.24	0.213138	0.188466	1.13091	0.258092	0.376389
ENSECAG00000000578	717.593	1.06276	0.272615	3.8984	9.683e-05	0.000423971
ENSECAG00000000579	179.409	-1.49127	0.597035	-2.49779	0.012497	0.0309917
ENSECAG00000000580	903.909	-1.26478	0.331213	-3.81864	0.00013419	0.000565192
ENSECAG00000000583	0.614894	-2.96579	4.90945	-0.604098	0.545779	NA
ENSECAG00000000584	1339.15	-0.602175	0.197006	-3.05663	0.00223837	0.00697374
ENSECAG00000000586	58.9721	-0.0794474	0.539144	-0.147359	0.882849	0.921239
ENSECAG00000000587	6.38347	-6.34369	3.20767	-1.97766	0.0479666	0.096729
ENSECAG00000000588	148.473	3.95225	0.714439	5.53196	3.16675e-08	2.7528e-07
ENSECAG00000000589	0	NA	NA	NA	NA	NA
ENSECAG00000000590	774.528	-0.34132	0.302805	-1.12719	0.259661	0.377936
ENSECAG00000000591	412.765	-0.0533122	0.340669	-0.156493	0.875645	0.916365
ENSECAG00000000592	37.1114	-1.80279	0.496482	-3.63114	0.000282175	0.00110007
ENSECAG00000000593	289.853	4.72728	0.547258	8.63812	5.71442e-18	2.03225e-16
ENSECAG00000000594	2.24788	0.41458	2.58187	0.160573	0.872429	0.914358
ENSECAG00000000595	1456.33	-0.124647	0.250193	-0.498204	0.61834	0.721471
ENSECAG00000000596	667.984	1.36282	0.210648	6.46966	9.82257e-11	1.3147e-09
ENSECAG00000000597	2.93449	-4.04406	2.38118	-1.69834	0.0894427	0.161899
ENSECAG00000000598	1.18407	-1.05221	3.0345	-0.346748	0.72878	NA
ENSECAG00000000599	1723.59	0.27565	0.497757	0.553783	0.579727	0.687788
ENSECAG00000000602	0	NA	NA	NA	NA	NA
ENSECAG00000000603	114.853	0.296491	0.474495	0.624857	0.532065	0.647986
ENSECAG00000000604	0.314537	-1.99364	4.95961	-0.401974	0.687703	NA
ENSECAG00000000605	110.406	-0.344787	0.258571	-1.33343	0.182389	0.286627
ENSECAG00000000606	241.027	-1.04891	0.250366	-4.18949	2.79585e-05	0.000137236
ENSECAG00000000607	423.852	1.28715	0.579458	2.22131	0.0263302	0.0581586
ENSECAG00000000608	231.054	0.861311	0.323935	2.6589	0.00783951	0.020757
ENSECAG00000000609	2373.41	1.07853	0.245592	4.39154	1.12552e-05	6.04106e-05
ENSECAG00000000612	265.347	-1.27449	0.694548	-1.835	0.066506	0.127213
ENSECAG00000000614	185.942	0.721216	0.265222	2.71929	0.00654218	0.0177498
ENSECAG00000000616	14.3893	-7.51665	2.19998	-3.41669	0.000633867	0.00228367
ENSECAG00000000619	380.489	-0.791087	0.344148	-2.29868	0.0215231	0.0490605
ENSECAG00000000620	31.6404	1.20683	1.07393	1.12375	0.261118	0.379608
ENSECAG00000000621	623.402	-0.0182748	0.207698	-0.0879872	0.929887	0.954341
ENSECAG00000000622	59.4017	-0.83212	0.827244	-1.00589	0.314466	0.436906
ENSECAG00000000623	745.104	1.47957	0.250185	5.91392	3.34059e-09	3.49126e-08
ENSECAG00000000624	539.818	-0.780358	0.187983	-4.15121	3.30719e-05	0.000160284
ENSECAG00000000625	2.92096	5.1629	3.10191	1.66443	0.096027	0.171597
ENSECAG00000000626	252.627	-0.0755363	0.281184	-0.268636	0.78821	0.855216
ENSECAG00000000627	72.3438	5.84066	1.83982	3.17459	0.00150049	0.00490029
ENSECAG00000000628	0	NA	NA	NA	NA	NA
ENSECAG00000000631	1342.5	-0.240915	0.137593	-1.75092	0.0799594	0.147506
ENSECAG00000000632	777.456	-0.330063	0.173782	-1.89929	0.0575267	0.112668
ENSECAG00000000633	105.833	0.453563	0.597349	0.759293	0.447677	0.569534
ENSECAG00000000634	106.125	-3.33543	0.544055	-6.1307	8.74959e-10	1.01135e-08
ENSECAG00000000636	78.3523	-0.323604	0.377788	-0.856576	0.391679	0.516006
ENSECAG00000000637	339.923	2.95211	0.40792	7.23698	4.58774e-13	8.83588e-12
ENSECAG00000000638	761.706	1.01398	0.496826	2.04091	0.0412601	0.0851973
ENSECAG00000000639	17.2701	3.17427	1.05943	2.9962	0.00273368	0.00830577
ENSECAG00000000640	41.4547	-1.61016	0.478826	-3.36273	0.000771766	0.00272248
ENSECAG00000000641	372.526	0.570357	0.332365	1.71606	0.0861519	0.157035
ENSECAG00000000642	2848.29	0.331662	0.127287	2.60564	0.00917039	0.0237176
ENSECAG00000000643	426.299	0.357812	0.209735	1.70602	0.0880039	0.159723
ENSECAG00000000644	941.21	2.30735	0.299344	7.70802	1.27781e-14	3.10145e-13
ENSECAG00000000645	371.823	0.484392	0.234319	2.06723	0.0387126	0.0807126
ENSECAG00000000647	0	NA	NA	NA	NA	NA
ENSECAG00000000648	660.907	-1.13712	0.418794	-2.71523	0.0066229	0.0179491
ENSECAG00000000649	45.3742	1.66363	0.733769	2.26724	0.0233759	0.0526285
ENSECAG00000000650	214.293	0.951731	0.93048	1.02284	0.306384	0.428164
ENSECAG00000000651	15510	-9.31754	1.35208	-6.89125	5.53037e-12	8.92442e-11
ENSECAG00000000655	183.529	0.0269608	0.263471	0.102329	0.918495	0.946185
ENSECAG00000000657	0	NA	NA	NA	NA	NA
ENSECAG00000000658	1196.37	4.22665	0.99896	4.23105	2.32607e-05	0.000115835
ENSECAG00000000659	7.11382	-6.64259	1.87372	-3.54513	0.000392422	0.0014827
ENSECAG00000000660	0.303963	0	4.97126	0	1	NA
ENSECAG00000000661	0	NA	NA	NA	NA	NA
ENSECAG00000000662	0.141473	-1.05318	4.99753	-0.210739	0.833091	NA
ENSECAG00000000663	0	NA	NA	NA	NA	NA
ENSECAG00000000665	551.008	0.333119	0.222943	1.49419	0.135127	0.225998
ENSECAG00000000666	26.0554	-0.221686	0.87357	-0.25377	0.799673	0.864181
ENSECAG00000000668	3.79707	2.37937	1.94372	1.22413	0.220903	0.333737
ENSECAG00000000671	112.896	0.89804	0.48216	1.86254	0.0625276	0.120897
ENSECAG00000000675	495.475	-0.287179	0.155546	-1.84626	0.0648542	0.124536
ENSECAG00000000678	560.758	-0.287368	0.252957	-1.13603	0.255943	0.374358
ENSECAG00000000679	0	NA	NA	NA	NA	NA
ENSECAG00000000680	106.188	0.337068	0.300376	1.12216	0.261796	0.380444
ENSECAG00000000681	0	NA	NA	NA	NA	NA
ENSECAG00000000682	849.217	-1.05762	0.247085	-4.2804	1.8656e-05	9.51077e-05
ENSECAG00000000683	0	NA	NA	NA	NA	NA
ENSECAG00000000684	138.095	0.17168	0.352767	0.486666	0.626495	0.727323
ENSECAG00000000685	21243.7	-1.83953	1.25435	-1.46652	0.142506	0.235866
ENSECAG00000000686	105.232	-5.53195	1.27647	-4.33377	1.46574e-05	7.68361e-05
ENSECAG00000000689	752.864	0.507431	0.222405	2.28156	0.022515	0.0510002
ENSECAG00000000690	224.629	0.968097	0.257972	3.75272	0.000174923	0.000715419
ENSECAG00000000691	1085.37	-0.124496	0.123331	-1.00945	0.312759	0.435062
ENSECAG00000000693	2.92882	-1.89029	2.25159	-0.839539	0.401167	0.525139
ENSECAG00000000696	18.4867	0.225792	0.660597	0.341799	0.732502	0.811409
ENSECAG00000000697	504.823	-1.76931	0.447321	-3.95535	7.64221e-05	0.000342089
ENSECAG00000000698	0	NA	NA	NA	NA	NA
ENSECAG00000000699	0	NA	NA	NA	NA	NA
ENSECAG00000000700	4858.98	0.623352	0.197996	3.1483	0.00164223	0.00530709
ENSECAG00000000701	157332	2.2215	0.543944	4.08406	4.42549e-05	0.000208096
ENSECAG00000000702	0	NA	NA	NA	NA	NA
ENSECAG00000000703	120.25	0.098595	0.433231	0.227581	0.819972	0.879898
ENSECAG00000000705	0.99431	-1.3801	2.88952	-0.477622	0.63292	NA
ENSECAG00000000706	62.7347	-4.17344	0.835637	-4.99432	5.90421e-07	3.99815e-06
ENSECAG00000000708	857.317	-0.159616	0.152002	-1.0501	0.293674	0.414542
ENSECAG00000000709	113.477	6.28531	1.62808	3.86056	0.000113128	0.000487274
ENSECAG00000000710	1.81161	-0.539995	2.74106	-0.197002	0.843826	NA
ENSECAG00000000711	481.661	-0.792033	0.171665	-4.61383	3.95321e-06	2.32183e-05
ENSECAG00000000712	414.616	-0.528796	0.200048	-2.64334	0.00820931	0.0215782
ENSECAG00000000713	190.903	0.561434	0.319075	1.75957	0.0784811	0.14543
ENSECAG00000000714	0	NA	NA	NA	NA	NA
ENSECAG00000000715	68.525	-1.32368	0.759755	-1.74225	0.0814649	0.149868
ENSECAG00000000716	728.666	0.366299	0.182285	2.00948	0.0444862	0.0907344
ENSECAG00000000718	1322.63	-0.436627	0.151649	-2.87919	0.00398694	0.0115009
ENSECAG00000000719	0.21739	0.950117	4.98447	0.190615	0.848827	NA
ENSECAG00000000721	19.0217	-1.98844	0.837137	-2.37528	0.0175356	0.0413045
ENSECAG00000000722	464.817	-2.02022	0.240574	-8.39749	4.56106e-17	1.52001e-15
ENSECAG00000000723	112.568	-0.592489	0.749616	-0.79039	0.4293	0.551883
ENSECAG00000000725	1831.72	0.335423	0.124251	2.69957	0.00694298	0.0186801
ENSECAG00000000726	5.41153	-5.66458	2.16683	-2.61423	0.00894294	0.0232307
ENSECAG00000000727	3675.15	5.15874	1.07044	4.81928	1.4408e-06	9.12346e-06
ENSECAG00000000728	261.274	-0.764896	0.283224	-2.70067	0.00691991	0.0186315
ENSECAG00000000730	1207.99	-2.43462	0.315408	-7.71894	1.17299e-14	2.86109e-13
ENSECAG00000000731	2.09115	-0.431661	2.29601	-0.188004	0.850873	0.900867
ENSECAG00000000733	273.865	-0.246307	0.203881	-1.20809	0.227012	0.340748
ENSECAG00000000734	365.271	-2.23392	0.460113	-4.85516	1.20289e-06	7.74593e-06
ENSECAG00000000735	452.424	1.58404	0.30008	5.27873	1.30081e-07	9.99531e-07
ENSECAG00000000737	3589.51	0.378232	0.243004	1.55649	0.119592	0.205059
ENSECAG00000000738	181.996	0.229813	0.274868	0.836085	0.403107	0.527167
ENSECAG00000000740	0.230019	-1.53705	4.99753	-0.307562	0.758416	NA
ENSECAG00000000743	600.993	-2.47848	0.259763	-9.54129	1.41061e-21	7.23853e-20
ENSECAG00000000744	562.104	-4.56108	0.332892	-13.7014	9.96038e-43	2.46187e-40
ENSECAG00000000746	281.143	1.23971	0.396094	3.12983	0.00174906	0.0056132
ENSECAG00000000748	0	NA	NA	NA	NA	NA
ENSECAG00000000749	1037.36	-0.559682	0.159589	-3.50702	0.000453154	0.00168936
ENSECAG00000000750	734.881	5.11279	1.99414	2.56391	NA	NA
ENSECAG00000000751	1210.05	-3.37831	0.309173	-10.9269	8.57129e-28	7.26356e-26
ENSECAG00000000752	1.67531	-5.10206	3.42391	-1.49013	0.136191	NA
ENSECAG00000000753	1898.04	0.405769	0.138618	2.92725	0.00341974	0.0100585
ENSECAG00000000755	1035.75	5.36876	1.75219	3.06403	0.00218379	0.00681563
ENSECAG00000000758	10.9802	3.6862	1.72723	2.13418	0.0328284	0.0701506
ENSECAG00000000759	393.257	-0.0931198	0.192658	-0.483343	0.628852	0.729211
ENSECAG00000000762	564.449	0.0605552	0.28928	0.209331	0.83419	0.890131
ENSECAG00000000763	315.516	-0.530553	0.318862	-1.6639	0.0961331	0.171745
ENSECAG00000000764	0.0739241	0.389516	4.99753	0.0779418	0.937874	NA
ENSECAG00000000767	621.559	4.10595	0.664323	6.18064	6.38409e-10	7.55595e-09
ENSECAG00000000768	0	NA	NA	NA	NA	NA
ENSECAG00000000769	0.151981	0	4.98776	0	1	NA
ENSECAG00000000770	233.193	-1.3905	0.515068	-2.69964	0.00694145	0.0186793
ENSECAG00000000771	3.41465	2.25706	2.04252	1.10504	0.269142	0.388304
ENSECAG00000000773	448.537	4.56509	0.991053	4.60631	4.09887e-06	2.40452e-05
ENSECAG00000000774	0.292794	1.10379	4.98198	0.221556	0.82466	NA
ENSECAG00000000775	0.717871	-0.741203	4.59339	-0.161363	0.871808	NA
ENSECAG00000000778	1.70062	3.09807	3.49551	0.886302	0.375455	NA
ENSECAG00000000779	0	NA	NA	NA	NA	NA
ENSECAG00000000780	793.094	1.4633	0.231347	6.32513	2.53023e-10	3.17188e-09
ENSECAG00000000781	105.432	-0.747207	0.582817	-1.28206	0.199821	0.308028
ENSECAG00000000782	10176.3	0.128789	0.219928	0.585599	0.558145	0.670335
ENSECAG00000000783	0	NA	NA	NA	NA	NA
ENSECAG00000000784	1120.38	-11.4433	1.3106	-8.7314	2.51538e-18	9.12055e-17
ENSECAG00000000787	4.207	4.59216	2.0503	2.23975	0.0251074	0.0558318
ENSECAG00000000788	0	NA	NA	NA	NA	NA
ENSECAG00000000789	648.061	0.347172	0.210315	1.65072	0.0987952	0.175612
ENSECAG00000000790	0	NA	NA	NA	NA	NA
ENSECAG00000000791	25.8096	2.2877	0.907234	2.52162	0.0116816	0.0292483
ENSECAG00000000792	595.036	0.734307	0.19799	3.70882	0.00020823	0.000836645
ENSECAG00000000794	26.373	7.92023	1.49974	5.28106	1.28441e-07	9.88467e-07
ENSECAG00000000795	87.4362	-1.58232	0.626604	-2.52524	0.0115621	0.0289932
ENSECAG00000000796	820.498	-0.933961	0.325862	-2.86612	0.00415537	0.0119334
ENSECAG00000000797	3274.69	-2.44021	0.173478	-14.0664	6.10657e-45	1.70869e-42
ENSECAG00000000799	7.86583	-0.660336	1.57937	-0.4181	0.675874	0.767415
ENSECAG00000000800	187.924	1.15565	0.307254	3.76121	0.000169094	0.000693873
ENSECAG00000000803	0	NA	NA	NA	NA	NA
ENSECAG00000000808	205.718	4.88079	0.855248	5.70687	1.15075e-08	1.09395e-07
ENSECAG00000000809	4602.99	-1.37494	0.21034	-6.53674	6.28722e-11	8.68961e-10
ENSECAG00000000811	217.451	-0.0865656	0.208628	-0.414927	0.678195	0.768873
ENSECAG00000000813	278.711	5.62611	2.42544	2.31962	0.0203613	0.0467717
ENSECAG00000000815	0.317651	-2.00606	4.95874	-0.40455	0.685808	NA
ENSECAG00000000816	486.365	-4.94637	0.553019	-8.94431	3.74279e-19	1.49611e-17
ENSECAG00000000817	1160.83	0.0177051	0.147898	0.119712	0.904711	0.936142
ENSECAG00000000820	0	NA	NA	NA	NA	NA
ENSECAG00000000822	0	NA	NA	NA	NA	NA
ENSECAG00000000823	310.199	0.269295	0.286335	0.940488	0.346967	0.470045
ENSECAG00000000825	647.126	-13.0065	4.42173	-2.9415	0.00326625	0.00966452
ENSECAG00000000827	0.158825	-1.05318	4.99753	-0.210739	0.833091	NA
ENSECAG00000000831	23.2998	-0.591997	0.734664	-0.805807	0.420354	0.543634
ENSECAG00000000834	775.815	-0.0544002	0.218703	-0.248741	0.803561	0.867056
ENSECAG00000000835	0	NA	NA	NA	NA	NA
ENSECAG00000000836	460.689	1.15468	0.46326	2.49252	0.0126842	0.0313772
ENSECAG00000000840	0	NA	NA	NA	NA	NA
ENSECAG00000000841	26.1515	2.5918	0.688142	3.76637	0.000165641	0.000681592
ENSECAG00000000843	8.75806	3.78839	1.63868	2.31186	0.0207856	0.0476209
ENSECAG00000000847	139.248	2.56621	0.587664	4.3668	1.26078e-05	6.70876e-05
ENSECAG00000000851	0	NA	NA	NA	NA	NA
ENSECAG00000000852	81.7392	5.55849	0.828233	6.71126	1.92954e-11	2.85579e-10
ENSECAG00000000857	1410.13	0.0665253	0.321209	0.207109	0.835925	0.890795
ENSECAG00000000859	966.966	-0.45288	0.186659	-2.42624	0.0152563	0.0366814
ENSECAG00000000860	0	NA	NA	NA	NA	NA
ENSECAG00000000861	447.685	0.0431735	0.256348	0.168418	0.866255	0.910606
ENSECAG00000000862	0.952838	-3.59604	4.89086	-0.735256	0.462184	NA
ENSECAG00000000863	0.617269	-1.75038	4.91684	-0.355997	0.721843	NA
ENSECAG00000000864	35.1261	0.578541	0.560123	1.03288	0.301659	0.422996
ENSECAG00000000866	0	NA	NA	NA	NA	NA
ENSECAG00000000869	1414.29	-0.444878	0.167772	-2.65168	0.0080093	0.0211236
ENSECAG00000000870	660.869	-0.0389365	0.218925	-0.177853	0.858838	0.906517
ENSECAG00000000872	1124.94	0.620953	0.266504	2.32999	0.0198066	0.0457169
ENSECAG00000000873	0	NA	NA	NA	NA	NA
ENSECAG00000000874	2.70267	-2.8271	3.66907	-0.770521	0.440991	0.562941
ENSECAG00000000875	8.42921	5.63646	1.59901	3.52498	0.000423515	0.00158885
ENSECAG00000000878	0.398249	-1.58166	4.95748	-0.319045	0.749692	NA
ENSECAG00000000879	807.153	-1.42674	0.327715	-4.35359	1.33924e-05	7.08813e-05
ENSECAG00000000880	183.897	0.60557	0.366917	1.65043	0.0988553	0.175677
ENSECAG00000000882	0	NA	NA	NA	NA	NA
ENSECAG00000000883	499.183	0.0195222	0.203829	0.0957775	0.923697	0.950026
ENSECAG00000000889	260.138	0.599627	0.218309	2.74669	0.00602003	0.0164961
ENSECAG00000000891	418.425	0.53737	0.27083	1.98416	0.0472377	0.0954928
ENSECAG00000000893	99.5665	4.33056	1.25306	3.45598	0.000548296	0.00200425
ENSECAG00000000895	286.958	0.42305	0.387536	1.09164	0.274991	0.395051
ENSECAG00000000896	7.50344	-7.04335	2.19761	-3.205	0.00135061	0.00446392
ENSECAG00000000897	108.222	1.93057	0.451555	4.27539	1.90807e-05	9.71057e-05
ENSECAG00000000898	204.769	0.0396429	0.237071	0.16722	0.867197	0.910962
ENSECAG00000000901	1529.41	0.519199	0.254789	2.03776	0.0415742	0.0856907
ENSECAG00000000903	52.2742	4.53567	1.46208	3.10219	0.00192092	0.00608702
ENSECAG00000000906	1334.73	-0.927944	0.241077	-3.84915	0.000118526	0.000507433
ENSECAG00000000909	154.94	0.0964608	0.359071	0.26864	0.788207	0.855216
ENSECAG00000000910	2306.97	-1.54701	1.04164	-1.48516	0.1375	0.229013
ENSECAG00000000911	0	NA	NA	NA	NA	NA
ENSECAG00000000915	0	NA	NA	NA	NA	NA
ENSECAG00000000916	355.83	-0.400902	0.186086	-2.1544	0.0312092	0.067233
ENSECAG00000000918	0.158436	-0.1135	4.99613	-0.0227176	0.981876	NA
ENSECAG00000000922	1.43292	3.48764	3.43861	1.01426	0.310459	NA
[truncated: 21,049 more rows]
